# Supplementary material for: Profile of serum lipid metabolites of one-week-old goat kids depending on the type of rearing
Source: BMC Vet Res. 2020 Sep 21;16:346. doi: 10.1186/s12917-020-02575-1 (PMC7507259; doi:10.1186/s12917-020-02575-1)
Supplement: Supplementary file 4 — Additional file 4: Table S4. Detailed results of metabolomic analysis of serum samples of 52 one-week-old goat kids using MxP® Quant 500 Kit. Detailed raw data analyzed in this study. [file 12917_2020_2575_MOESM4_ESM.xlsx]

## Sheet: Additional file 1
Table S4. Detailed results of metabolomic analysis of serum samples of 52 one-week-old goat kids (measurements below the limit of detection are given in grey color) using MxP® Quant 500 Kit
					Goat kid
Class of metabolites	Symbol (if used)	Full name(s) of metabolite	Number of measurements below the limit of detection	Included in the analysis	1	2	3	4	5	6	7	8	9	10	11	12	13	14	15	16	17	18	19	20	21	22	23	24	25	26	27	28	29	30	31	32	33	34	35	36	37	38	39	40	41	42	43	44	45
Fatty Acids (12)
1	AA	Arachidonic acid	0	YES	23.999	27.449	22	95.137	176.661	75.598	18.126	21.189	17.148	21.185	35.378	21.108	19.601	18.374	36.004	28.25	23.013	66.634	56.541	16.296	28.835	28.199	56.54	65.812	63.374	86.766	92.416	85.555	25.952	60.768	65.166	38.604	58.594	41.053	21.274	38.09	35.312	31.853	63.755	35.995	27.211	19.642	165.913	72.164	32.88
2	DHA	Docosahexaenoid acid	0	YES	15.195	18.431	16.088	31.699	44.061	21.349	15.198	20.112	10.969	13.257	44.467	9.996	12.459	15.859	29.335	27.141	12.513	43.929	41.807	14.965	13.679	12.229	26.949	37.278	25.856	34.319	50.915	47.126	14.375	33.839	32.163	34.089	27.987	23.139	16.927	18.892	16.999	12.774	31.449	23.157	14.154	10.461	47.646	16.931	17.749
3	EPA	Eicosapentaenoic acid	0	YES	2.281	2.032	2.611	4.093	5.005	2.422	1.213	1.875	1.066	1.17	2.34	1.132	1.224	1.111	2.544	1.382	1.408	4.036	4.165	1.212	2.217	2.389	4.608	4.061	3.453	3.826	3.518	3.935	1.738	1.858	1.949	3.606	2.911	3.406	1.254	2.493	2.734	2.461	5.166	2.675	1.391	1.112	9.332	3.949	2.971
4	FA(12:0)	Lauric acid	12	no	20.549	< LOD	< LOD	24.598	< LOD	15.813	30.896	41.46	41.101	46.071	51.003	41.664	53.924	32.591	70.995	56.18	73.963	15.169	16.2	43.916	28.334	32.693	< LOD	< LOD	15.533	31.218	47.012	34.937	< LOD	< LOD	14.646	19.9	33.882	29.358	19.029	31.41	76.043	30.223	< LOD	< LOD	37.89	22.309	25.87	27.788	51.851
5	FA(14:0)	Myristic acid	52	no	< LOD	< LOD	< LOD	< LOD	< LOD	< LOD	< LOD	< LOD	< LOD	< LOD	< LOD	< LOD	< LOD	< LOD	< LOD	< LOD	< LOD	< LOD	< LOD	< LOD	< LOD	< LOD	< LOD	< LOD	< LOD	< LOD	< LOD	< LOD	< LOD	< LOD	< LOD	< LOD	< LOD	< LOD	< LOD	< LOD	< LOD	< LOD	< LOD	< LOD	< LOD	< LOD	< LOD	< LOD	< LOD
6	FA(16:0)	Palmitic acid	52	no	< LOD	< LOD	< LOD	< LOD	< LOD	< LOD	< LOD	< LOD	< LOD	< LOD	< LOD	< LOD	< LOD	< LOD	< LOD	< LOD	< LOD	< LOD	< LOD	< LOD	< LOD	< LOD	< LOD	< LOD	< LOD	< LOD	< LOD	< LOD	< LOD	< LOD	< LOD	< LOD	< LOD	< LOD	< LOD	< LOD	< LOD	< LOD	< LOD	< LOD	< LOD	< LOD	< LOD	< LOD	< LOD
7	FA(18:0)	Stearic acid	52	no	< LOD	< LOD	< LOD	< LOD	< LOD	< LOD	< LOD	< LOD	< LOD	< LOD	< LOD	< LOD	< LOD	< LOD	< LOD	< LOD	< LOD	< LOD	< LOD	< LOD	< LOD	< LOD	< LOD	< LOD	< LOD	< LOD	< LOD	< LOD	< LOD	< LOD	< LOD	< LOD	< LOD	< LOD	< LOD	< LOD	< LOD	< LOD	< LOD	< LOD	< LOD	< LOD	< LOD	< LOD	< LOD
8	FA(18:1)	Octadecenoic acid	0	YES	102.528	101.021	123.086	276.837	360.209	247.755	85.263	134.219	139.934	157.981	160.375	139.496	117.055	101.327	185.207	159.357	184.669	245.965	178.844	141.661	188.835	184.402	147.391	86.711	241.444	164.179	277.694	235.101	118.768	184.493	234.758	146.343	279.952	180.365	102.365	219.354	119.74	114.821	114.286	82.642	144.599	84.089	301.423	185.795	218.313
9	FA(18:2)	Octadecadienoic acid	0	YES	276.629	174.641	134.631	508.229	645.631	461.603	263.888	245.364	163.053	206.639	434.471	168.532	155.821	126.577	332.516	301.889	256.594	336.476	311.088	172.581	154.275	155.108	325.061	225.589	326.452	353.058	506.998	519.426	131.764	329.006	317.665	228.685	399.209	219.174	140.128	240.017	174.152	173.383	299.654	168.258	194.662	150.792	835.697	378.588	290.569
10	FA(20:1)	Eicosenoic acid	0	YES	1.576	2.088	1.26	4.857	7.116	3.671	2.658	1.941	2.41	3.271	5.932	2.866	2.071	1.679	4.005	4.015	3.698	5.425	3.943	2.604	3.462	3.791	2.113	2.456	4.912	3.47	6.307	4.677	1.661	2.197	3.34	3.757	5.543	4.021	2.282	4.04	2.418	2.499	2.557	2.222	3.008	1.736	6.508	3.841	4.434
11	FA(20:2)	Eicosadienoic acid	5	YES	< LOD	< LOD	< LOD	5.115	6.587	3.838	1.468	1.266	1.582	2.389	4.204	2.299	1.319	1.237	2.44	2.901	2.599	3.541	3.037	1.532	2.215	1.682	2.763	2.039	2.616	3.343	5.35	4.943	< LOD	1.794	2.64	1.695	1.903	2.512	1.508	1.793	1.513	1.596	2.4	1.809	2.33	2.149	9.092	3.824	3.155
12	FA(20:3)	Eicosatrienoic acid	1	YES	4.735	2.177	2.028	12.298	13.888	8.439	1.941	2.546	1.58	2.126	4.994	1.689	1.509	< LOD	3.712	2.997	2.752	8.258	5.832	1.989	2.836	2.378	7.932	5.82	6.486	7.541	9.347	8.871	1.663	3.935	5.113	3.302	5.026	2.958	1.589	3.432	2.801	2.874	6.84	3.589	1.61	1.68	25.882	9.812	3.656
Acylcarnitines (40)
1	C0	Carnitine	0	YES	24.649	35.823	17.489	23.25	17.197	13.839	15.584	15.707	10.549	14.038	14.391	9.421	13.675	10.158	14.931	17.15	14.01	17.954	17.449	10.515	10.58	12.314	13.205	21.104	74.998	10.969	42.149	20.671	33.103	49.377	40.77	23.624	61.033	27.494	14.117	79.657	17.083	22.703	13.508	14.683	12.389	12.232	14.616	14.327	18.77
2	C2	Acetylcarnitine	0	YES	1.879	2.799	2.414	3.452	3.598	0.736	1.519	1.624	1.072	1.135	1.075	0.787	1.054	0.964	1.497	1.5	0.992	2.032	2.369	1.088	1.52	1.71	1.219	1.501	8.217	2.116	7.631	3.76	3.228	6.548	7.045	2.6	14.783	2.626	1.173	12.259	1.561	2.091	1.385	1.503	1.107	1.255	2.815	2.544	1.674
3	C3	Propionoylcarnitine	9	no	0.179	0.435	0.23	0.233	< LOD	< LOD	< LOD	0.121	0.08361	0.09068	0.177	< LOD	0.104	0.08208	0.11	0.129	0.08618	0.142	0.134	< LOD	0.207	0.178	0.163	0.153	< LOD	0.267	0.381	0.225	0.493	0.449	0.363	0.293	1.98	0.418	< LOD	0.988	0.14	0.195	0.114	0.118	< LOD	< LOD	0.207	0.181	0.132
4	C3-DC (C4-OH)	Malonylcarnitine (Hydroxybutyrylcarnitine)	42	no	< LOD	< LOD	< LOD	< LOD	0.0972	< LOD	< LOD	< LOD	< LOD	< LOD	< LOD	< LOD	< LOD	< LOD	< LOD	< LOD	< LOD	0.07847	< LOD	< LOD	< LOD	< LOD	< LOD	< LOD	< LOD	< LOD	0.07081	< LOD	0.07461	< LOD	< LOD	< LOD	0.13	< LOD	< LOD	0.09389	< LOD	< LOD	< LOD	< LOD	< LOD	< LOD	< LOD	< LOD	< LOD
5	C3-OH	Hydroxypropionylcarnitine	52	no	< LOD	< LOD	< LOD	< LOD	< LOD	< LOD	< LOD	< LOD	< LOD	< LOD	< LOD	< LOD	< LOD	< LOD	< LOD	< LOD	< LOD	< LOD	< LOD	< LOD	< LOD	< LOD	< LOD	< LOD	< LOD	< LOD	< LOD	< LOD	< LOD	< LOD	< LOD	< LOD	< LOD	< LOD	< LOD	< LOD	< LOD	< LOD	< LOD	< LOD	< LOD	< LOD	< LOD	< LOD	< LOD
6	C3:1	Propenoylcarnitine	52	no	< LOD	< LOD	< LOD	< LOD	< LOD	< LOD	< LOD	< LOD	< LOD	< LOD	< LOD	< LOD	< LOD	< LOD	< LOD	< LOD	< LOD	< LOD	< LOD	< LOD	< LOD	< LOD	< LOD	< LOD	< LOD	< LOD	< LOD	< LOD	< LOD	< LOD	< LOD	< LOD	< LOD	< LOD	< LOD	< LOD	< LOD	< LOD	< LOD	< LOD	< LOD	< LOD	< LOD	< LOD	< LOD
7	C4	Butyrylcarnitine	23	no	0.07843	0.125	0.08437	0.125	< LOD	< LOD	< LOD	< LOD	< LOD	< LOD	< LOD	< LOD	< LOD	< LOD	< LOD	< LOD	< LOD	0.06955	0.06532	< LOD	0.08027	0.07726	0.08432	0.11	< LOD	0.0922	0.149	0.151	0.138	0.181	0.138	0.131	0.398	0.134	< LOD	0.263	< LOD	< LOD	< LOD	0.06875	< LOD	< LOD	0.109	0.1	< LOD
8	C4:1	Butenylcarnitine	52	no	< LOD	< LOD	< LOD	< LOD	< LOD	< LOD	< LOD	< LOD	< LOD	< LOD	< LOD	< LOD	< LOD	< LOD	< LOD	< LOD	< LOD	< LOD	< LOD	< LOD	< LOD	< LOD	< LOD	< LOD	< LOD	< LOD	< LOD	< LOD	< LOD	< LOD	< LOD	< LOD	< LOD	< LOD	< LOD	< LOD	< LOD	< LOD	< LOD	< LOD	< LOD	< LOD	< LOD	< LOD	< LOD
9	C5	Valerylcarnitine	6	YES	0.134	0.171	0.125	0.133	0.07769	< LOD	0.06244	0.07448	< LOD	0.06491	0.07868	< LOD	0.06749	0.05881	0.08232	0.09143	0.07233	0.101	0.0958	0.05941	0.105	0.09996	0.09048	0.103	0.09924	0.08211	0.19	0.127	0.169	0.263	0.222	0.121	0.372	0.197	< LOD	0.317	0.114	0.113	0.0645	0.0732	< LOD	< LOD	0.106	0.08806	0.09733
10	C5-DC (C6-OH)	Glutarylcarnitine (Hydroxyhexanoylcarnitine)	52	no	< LOD	< LOD	< LOD	< LOD	< LOD	< LOD	< LOD	< LOD	< LOD	< LOD	< LOD	< LOD	< LOD	< LOD	< LOD	< LOD	< LOD	< LOD	< LOD	< LOD	< LOD	< LOD	< LOD	< LOD	< LOD	< LOD	< LOD	< LOD	< LOD	< LOD	< LOD	< LOD	< LOD	< LOD	< LOD	< LOD	< LOD	< LOD	< LOD	< LOD	< LOD	< LOD	< LOD	< LOD	< LOD
11	C5-M-DC	Methylglutarylcarnitine	52	no	< LOD	< LOD	< LOD	< LOD	< LOD	< LOD	< LOD	< LOD	< LOD	< LOD	< LOD	< LOD	< LOD	< LOD	< LOD	< LOD	< LOD	< LOD	< LOD	< LOD	< LOD	< LOD	< LOD	< LOD	< LOD	< LOD	< LOD	< LOD	< LOD	< LOD	< LOD	< LOD	< LOD	< LOD	< LOD	< LOD	< LOD	< LOD	< LOD	< LOD	< LOD	< LOD	< LOD	< LOD	< LOD
12	C5-OH (C3-DC-M)	Hydroxyvalerylcarnitine (Methylmalonylcarnitine)	36	no	0.09263	0.112	< LOD	< LOD	< LOD	< LOD	< LOD	< LOD	< LOD	< LOD	< LOD	< LOD	< LOD	< LOD	< LOD	< LOD	< LOD	< LOD	< LOD	< LOD	< LOD	< LOD	< LOD	0.09982	0.102	< LOD	0.202	0.135	0.11	0.107	0.08731	< LOD	0.134	0.09507	< LOD	0.145	< LOD	0.08826	< LOD	< LOD	< LOD	< LOD	< LOD	< LOD	< LOD
13	C5:1	Tiglylcarnitine	52	no	< LOD	< LOD	< LOD	< LOD	< LOD	< LOD	< LOD	< LOD	< LOD	< LOD	< LOD	< LOD	< LOD	< LOD	< LOD	< LOD	< LOD	< LOD	< LOD	< LOD	< LOD	< LOD	< LOD	< LOD	< LOD	< LOD	< LOD	< LOD	< LOD	< LOD	< LOD	< LOD	< LOD	< LOD	< LOD	< LOD	< LOD	< LOD	< LOD	< LOD	< LOD	< LOD	< LOD	< LOD	< LOD
14	C5:1-DC	Glutaconylcarnitine	52	no	< LOD	< LOD	< LOD	< LOD	< LOD	< LOD	< LOD	< LOD	< LOD	< LOD	< LOD	< LOD	< LOD	< LOD	< LOD	< LOD	< LOD	< LOD	< LOD	< LOD	< LOD	< LOD	< LOD	< LOD	< LOD	< LOD	< LOD	< LOD	< LOD	< LOD	< LOD	< LOD	< LOD	< LOD	< LOD	< LOD	< LOD	< LOD	< LOD	< LOD	< LOD	< LOD	< LOD	< LOD	< LOD
15	C6 (C4:1-DC)	Hexanoylcarnitine (Fumarylcarnitine)	51	no	< LOD	< LOD	< LOD	< LOD	< LOD	< LOD	< LOD	< LOD	< LOD	< LOD	< LOD	< LOD	< LOD	< LOD	< LOD	< LOD	< LOD	< LOD	< LOD	< LOD	< LOD	< LOD	< LOD	< LOD	< LOD	< LOD	< LOD	< LOD	< LOD	< LOD	< LOD	< LOD	0.224	< LOD	< LOD	< LOD	< LOD	< LOD	< LOD	< LOD	< LOD	< LOD	< LOD	< LOD	< LOD
16	C6:1	Hexenoylcarnitine	52	no	< LOD	< LOD	< LOD	< LOD	< LOD	< LOD	< LOD	< LOD	< LOD	< LOD	< LOD	< LOD	< LOD	< LOD	< LOD	< LOD	< LOD	< LOD	< LOD	< LOD	< LOD	< LOD	< LOD	< LOD	< LOD	< LOD	< LOD	< LOD	< LOD	< LOD	< LOD	< LOD	< LOD	< LOD	< LOD	< LOD	< LOD	< LOD	< LOD	< LOD	< LOD	< LOD	< LOD	< LOD	< LOD
17	C7-DC	Pimeloylcarnitine	51	no	< LOD	0.0462	< LOD	< LOD	< LOD	< LOD	< LOD	< LOD	< LOD	< LOD	< LOD	< LOD	< LOD	< LOD	< LOD	< LOD	< LOD	< LOD	< LOD	< LOD	< LOD	< LOD	< LOD	< LOD	< LOD	< LOD	< LOD	< LOD	< LOD	< LOD	< LOD	< LOD	< LOD	< LOD	< LOD	< LOD	< LOD	< LOD	< LOD	< LOD	< LOD	< LOD	< LOD	< LOD	< LOD
18	C8	Octanoylcarnitine	51	no	< LOD	< LOD	< LOD	< LOD	< LOD	< LOD	< LOD	< LOD	< LOD	< LOD	< LOD	< LOD	< LOD	< LOD	< LOD	< LOD	< LOD	< LOD	< LOD	< LOD	< LOD	< LOD	< LOD	< LOD	< LOD	< LOD	< LOD	< LOD	< LOD	< LOD	< LOD	< LOD	0.239	< LOD	< LOD	< LOD	< LOD	< LOD	< LOD	< LOD	< LOD	< LOD	< LOD	< LOD	< LOD
19	C9	Nonaylcarnitine	52	no	< LOD	< LOD	< LOD	< LOD	< LOD	< LOD	< LOD	< LOD	< LOD	< LOD	< LOD	< LOD	< LOD	< LOD	< LOD	< LOD	< LOD	< LOD	< LOD	< LOD	< LOD	< LOD	< LOD	< LOD	< LOD	< LOD	< LOD	< LOD	< LOD	< LOD	< LOD	< LOD	< LOD	< LOD	< LOD	< LOD	< LOD	< LOD	< LOD	< LOD	< LOD	< LOD	< LOD	< LOD	< LOD
20	C10	Decanoylcarnitine	52	no	< LOD	< LOD	< LOD	< LOD	< LOD	< LOD	< LOD	< LOD	< LOD	< LOD	< LOD	< LOD	< LOD	< LOD	< LOD	< LOD	< LOD	< LOD	< LOD	< LOD	< LOD	< LOD	< LOD	< LOD	< LOD	< LOD	< LOD	< LOD	< LOD	< LOD	< LOD	< LOD	< LOD	< LOD	< LOD	< LOD	< LOD	< LOD	< LOD	< LOD	< LOD	< LOD	< LOD	< LOD	< LOD
21	C10:1	Decenoylcarnitine	52	no	< LOD	< LOD	< LOD	< LOD	< LOD	< LOD	< LOD	< LOD	< LOD	< LOD	< LOD	< LOD	< LOD	< LOD	< LOD	< LOD	< LOD	< LOD	< LOD	< LOD	< LOD	< LOD	< LOD	< LOD	< LOD	< LOD	< LOD	< LOD	< LOD	< LOD	< LOD	< LOD	< LOD	< LOD	< LOD	< LOD	< LOD	< LOD	< LOD	< LOD	< LOD	< LOD	< LOD	< LOD	< LOD
22	C10:2	Decadienoylcarnitine	52	no	< LOD	< LOD	< LOD	< LOD	< LOD	< LOD	< LOD	< LOD	< LOD	< LOD	< LOD	< LOD	< LOD	< LOD	< LOD	< LOD	< LOD	< LOD	< LOD	< LOD	< LOD	< LOD	< LOD	< LOD	< LOD	< LOD	< LOD	< LOD	< LOD	< LOD	< LOD	< LOD	< LOD	< LOD	< LOD	< LOD	< LOD	< LOD	< LOD	< LOD	< LOD	< LOD	< LOD	< LOD	< LOD
23	C12	Dodecanoylcarnitine	52	no	< LOD	< LOD	< LOD	< LOD	< LOD	< LOD	< LOD	< LOD	< LOD	< LOD	< LOD	< LOD	< LOD	< LOD	< LOD	< LOD	< LOD	< LOD	< LOD	< LOD	< LOD	< LOD	< LOD	< LOD	< LOD	< LOD	< LOD	< LOD	< LOD	< LOD	< LOD	< LOD	< LOD	< LOD	< LOD	< LOD	< LOD	< LOD	< LOD	< LOD	< LOD	< LOD	< LOD	< LOD	< LOD
24	C12-DC	Dodecanedioylcarnitine	52	no	< LOD	< LOD	< LOD	< LOD	< LOD	< LOD	< LOD	< LOD	< LOD	< LOD	< LOD	< LOD	< LOD	< LOD	< LOD	< LOD	< LOD	< LOD	< LOD	< LOD	< LOD	< LOD	< LOD	< LOD	< LOD	< LOD	< LOD	< LOD	< LOD	< LOD	< LOD	< LOD	< LOD	< LOD	< LOD	< LOD	< LOD	< LOD	< LOD	< LOD	< LOD	< LOD	< LOD	< LOD	< LOD
25	C12:1	Dodecenoylcarnitine	51	no	< LOD	< LOD	< LOD	< LOD	< LOD	< LOD	< LOD	< LOD	< LOD	< LOD	< LOD	< LOD	< LOD	< LOD	< LOD	< LOD	< LOD	< LOD	< LOD	< LOD	< LOD	< LOD	< LOD	< LOD	< LOD	< LOD	< LOD	< LOD	< LOD	< LOD	0.114	< LOD	< LOD	< LOD	< LOD	< LOD	< LOD	< LOD	< LOD	< LOD	< LOD	< LOD	< LOD	< LOD	< LOD
26	C14	Tetradecanoylcarnitine	52	no	< LOD	< LOD	< LOD	< LOD	< LOD	< LOD	< LOD	< LOD	< LOD	< LOD	< LOD	< LOD	< LOD	< LOD	< LOD	< LOD	< LOD	< LOD	< LOD	< LOD	< LOD	< LOD	< LOD	< LOD	< LOD	< LOD	< LOD	< LOD	< LOD	< LOD	< LOD	< LOD	< LOD	< LOD	< LOD	< LOD	< LOD	< LOD	< LOD	< LOD	< LOD	< LOD	< LOD	< LOD	< LOD
27	C14:1	Tetradecenoylcarnitine	51	no	< LOD	< LOD	< LOD	< LOD	< LOD	< LOD	< LOD	< LOD	< LOD	< LOD	< LOD	< LOD	< LOD	< LOD	< LOD	< LOD	< LOD	< LOD	< LOD	< LOD	< LOD	< LOD	< LOD	< LOD	< LOD	< LOD	< LOD	< LOD	< LOD	< LOD	< LOD	< LOD	0.0694	< LOD	< LOD	< LOD	< LOD	< LOD	< LOD	< LOD	< LOD	< LOD	< LOD	< LOD	< LOD
28	C14:1-OH	Hydroxytetradecenoylcarnitine	52	no	< LOD	< LOD	< LOD	< LOD	< LOD	< LOD	< LOD	< LOD	< LOD	< LOD	< LOD	< LOD	< LOD	< LOD	< LOD	< LOD	< LOD	< LOD	< LOD	< LOD	< LOD	< LOD	< LOD	< LOD	< LOD	< LOD	< LOD	< LOD	< LOD	< LOD	< LOD	< LOD	< LOD	< LOD	< LOD	< LOD	< LOD	< LOD	< LOD	< LOD	< LOD	< LOD	< LOD	< LOD	< LOD
29	C14:2	Tetradecadienoylcarnitine	52	no	< LOD	< LOD	< LOD	< LOD	< LOD	< LOD	< LOD	< LOD	< LOD	< LOD	< LOD	< LOD	< LOD	< LOD	< LOD	< LOD	< LOD	< LOD	< LOD	< LOD	< LOD	< LOD	< LOD	< LOD	< LOD	< LOD	< LOD	< LOD	< LOD	< LOD	< LOD	< LOD	< LOD	< LOD	< LOD	< LOD	< LOD	< LOD	< LOD	< LOD	< LOD	< LOD	< LOD	< LOD	< LOD
30	C14:2-OH	Hydroxytetradecadienoylcarnitine	52	no	< LOD	< LOD	< LOD	< LOD	< LOD	< LOD	< LOD	< LOD	< LOD	< LOD	< LOD	< LOD	< LOD	< LOD	< LOD	< LOD	< LOD	< LOD	< LOD	< LOD	< LOD	< LOD	< LOD	< LOD	< LOD	< LOD	< LOD	< LOD	< LOD	< LOD	< LOD	< LOD	< LOD	< LOD	< LOD	< LOD	< LOD	< LOD	< LOD	< LOD	< LOD	< LOD	< LOD	< LOD	< LOD
31	C16	Hexadecanoylcarnitine	29	no	< LOD	< LOD	< LOD	0.08138	0.122	< LOD	< LOD	< LOD	< LOD	< LOD	< LOD	< LOD	< LOD	< LOD	< LOD	0.08507	< LOD	0.07934	< LOD	< LOD	< LOD	< LOD	0.07999	0.08734	0.08216	< LOD	0.09017	0.101	< LOD	0.08556	< LOD	< LOD	0.211	0.08188	< LOD	0.09699	0.111	0.0929	< LOD	< LOD	< LOD	< LOD	0.09523	0.09185	0.08715
32	C16-OH	Hydroxyhexadecanoylcarnitine	52	no	< LOD	< LOD	< LOD	< LOD	< LOD	< LOD	< LOD	< LOD	< LOD	< LOD	< LOD	< LOD	< LOD	< LOD	< LOD	< LOD	< LOD	< LOD	< LOD	< LOD	< LOD	< LOD	< LOD	< LOD	< LOD	< LOD	< LOD	< LOD	< LOD	< LOD	< LOD	< LOD	< LOD	< LOD	< LOD	< LOD	< LOD	< LOD	< LOD	< LOD	< LOD	< LOD	< LOD	< LOD	< LOD
33	C16:1	Hexadecenoylcarnitine	51	no	< LOD	< LOD	< LOD	< LOD	< LOD	< LOD	< LOD	< LOD	< LOD	< LOD	< LOD	< LOD	< LOD	< LOD	< LOD	< LOD	< LOD	< LOD	< LOD	< LOD	< LOD	< LOD	< LOD	< LOD	< LOD	< LOD	< LOD	< LOD	< LOD	< LOD	< LOD	< LOD	0.05824	< LOD	< LOD	< LOD	< LOD	< LOD	< LOD	< LOD	< LOD	< LOD	< LOD	< LOD	< LOD
34	C16:1-OH	Hydroxyhexadecenoylcarnitine	51	no	< LOD	< LOD	< LOD	< LOD	< LOD	< LOD	< LOD	< LOD	< LOD	< LOD	< LOD	< LOD	< LOD	< LOD	< LOD	< LOD	< LOD	< LOD	< LOD	< LOD	< LOD	< LOD	< LOD	< LOD	< LOD	< LOD	< LOD	< LOD	< LOD	< LOD	< LOD	< LOD	0.05962	< LOD	< LOD	< LOD	< LOD	< LOD	< LOD	< LOD	< LOD	< LOD	< LOD	< LOD	< LOD
35	C16:2	Hexadecadienoylcarnitine	52	no	< LOD	< LOD	< LOD	< LOD	< LOD	< LOD	< LOD	< LOD	< LOD	< LOD	< LOD	< LOD	< LOD	< LOD	< LOD	< LOD	< LOD	< LOD	< LOD	< LOD	< LOD	< LOD	< LOD	< LOD	< LOD	< LOD	< LOD	< LOD	< LOD	< LOD	< LOD	< LOD	< LOD	< LOD	< LOD	< LOD	< LOD	< LOD	< LOD	< LOD	< LOD	< LOD	< LOD	< LOD	< LOD
36	C16:2-OH	Hydroxyhexadecadienoylcarnitine	52	no	< LOD	< LOD	< LOD	< LOD	< LOD	< LOD	< LOD	< LOD	< LOD	< LOD	< LOD	< LOD	< LOD	< LOD	< LOD	< LOD	< LOD	< LOD	< LOD	< LOD	< LOD	< LOD	< LOD	< LOD	< LOD	< LOD	< LOD	< LOD	< LOD	< LOD	< LOD	< LOD	< LOD	< LOD	< LOD	< LOD	< LOD	< LOD	< LOD	< LOD	< LOD	< LOD	< LOD	< LOD	< LOD
37	C18	Octadecanoylcarnitine	23	no	< LOD	0.04903	0.04094	0.04119	0.09175	0.04182	< LOD	< LOD	< LOD	< LOD	< LOD	< LOD	< LOD	< LOD	< LOD	< LOD	< LOD	0.04066	0.03612	< LOD	0.04169	0.0382	< LOD	0.03899	0.05555	0.03274	0.0467	0.05828	0.03234	0.05113	0.05094	0.04063	0.199	0.05199	< LOD	0.05265	< LOD	< LOD	0.0364	< LOD	< LOD	< LOD	0.04906	0.03969	< LOD
38	C18:1	Octadecenoylcarnitine	46	no	< LOD	< LOD	< LOD	< LOD	0.107	< LOD	< LOD	< LOD	< LOD	< LOD	< LOD	< LOD	< LOD	< LOD	< LOD	< LOD	< LOD	0.07465	< LOD	< LOD	< LOD	< LOD	< LOD	< LOD	< LOD	< LOD	< LOD	< LOD	< LOD	< LOD	< LOD	< LOD	0.196	< LOD	< LOD	< LOD	< LOD	0.07701	< LOD	< LOD	< LOD	< LOD	< LOD	< LOD	< LOD
39	C18:1-OH	Hydroxyoctadecenoylcarnitine	52	no	< LOD	< LOD	< LOD	< LOD	< LOD	< LOD	< LOD	< LOD	< LOD	< LOD	< LOD	< LOD	< LOD	< LOD	< LOD	< LOD	< LOD	< LOD	< LOD	< LOD	< LOD	< LOD	< LOD	< LOD	< LOD	< LOD	< LOD	< LOD	< LOD	< LOD	< LOD	< LOD	< LOD	< LOD	< LOD	< LOD	< LOD	< LOD	< LOD	< LOD	< LOD	< LOD	< LOD	< LOD	< LOD
40	C18:2	Octadecadienylcarnitine	52	no	< LOD	< LOD	< LOD	< LOD	< LOD	< LOD	< LOD	< LOD	< LOD	< LOD	< LOD	< LOD	< LOD	< LOD	< LOD	< LOD	< LOD	< LOD	< LOD	< LOD	< LOD	< LOD	< LOD	< LOD	< LOD	< LOD	< LOD	< LOD	< LOD	< LOD	< LOD	< LOD	< LOD	< LOD	< LOD	< LOD	< LOD	< LOD	< LOD	< LOD	< LOD	< LOD	< LOD	< LOD	< LOD
Cholesteryl Esters (22)
1	CE(14:0)		0	YES	19.99	25.106	22.802	24.342	56.366	55.315	16.307	16.645	11.096	15.896	18.469	12.679	15.266	10.234	7.409	15.077	17.675	12.361	24.507	11.072	24.066	24.51	10.786	12.086	21.402	34.966	43.169	46.572	17.836	30.203	32.264	24.181	18.615	31.438	15.751	44.312	28.679	24.367	16.442	13.441	18.997	20.624	68.04	51.996	17.741
2	CE(14:1)		47	no	< LOD	< LOD	< LOD	< LOD	< LOD	< LOD	< LOD	< LOD	< LOD	< LOD	< LOD	< LOD	< LOD	< LOD	< LOD	< LOD	< LOD	0.494	< LOD	< LOD	< LOD	0.331	< LOD	< LOD	< LOD	< LOD	< LOD	< LOD	< LOD	< LOD	< LOD	< LOD	< LOD	< LOD	< LOD	< LOD	< LOD	< LOD	< LOD	< LOD	< LOD	< LOD	< LOD	< LOD	< LOD
3	CE(15:0)		1	YES	5.082	12.42	10.976	9.17	26.419	26.287	4.03	3.855	2.451	3.321	4.344	2.831	3.371	2.325	< LOD	3.136	3.721	4.203	11.05	2.684	11.061	10.86	3.46	3.862	8.321	11.195	16.966	18.352	9.327	18.365	17.311	9.912	11.039	13.32	5.076	18.333	7.38	6.332	4.842	4.606	4.615	4.23	19.103	15.556	4.995
4	CE(15:1)		48	no	< LOD	< LOD	< LOD	1.094	< LOD	< LOD	< LOD	< LOD	< LOD	< LOD	< LOD	< LOD	< LOD	< LOD	< LOD	1.058	< LOD	< LOD	< LOD	< LOD	< LOD	< LOD	< LOD	< LOD	< LOD	< LOD	< LOD	< LOD	< LOD	< LOD	< LOD	< LOD	< LOD	< LOD	< LOD	0.983	< LOD	1.049	< LOD	< LOD	< LOD	< LOD	< LOD	< LOD	< LOD
5	CE(16:0)		0	YES	166.103	193.571	180.054	140.605	296.389	275.632	144.959	147.267	108.398	144.023	200.653	102.394	133.358	100.24	49.354	135.249	150.081	197.959	162.717	104.239	120.245	117.326	130.021	146.023	149.128	163.014	234.08	279.924	104.366	168.225	155.656	122.768	193.3	172.794	175.139	269.105	244.982	217.208	161.34	145.488	169.284	182.29	284.436	261.309	150.294
6	CE(16:1)		20	no	< LOD	18.934	30.958	26.262	37.399	< LOD	18.66	13.428	7.971	19.067	< LOD	10.974	23.906	14.746	11.897	9.915	20.085	15.43	19.459	< LOD	< LOD	17.748	< LOD	< LOD	25.731	22.642	< LOD	22.787	< LOD	16.749	21.188	16.105	18.215	< LOD	42.024	38.869	< LOD	< LOD	< LOD	< LOD	< LOD	< LOD	58.959	49.171	< LOD
7	CE(17:0)		0	YES	8.258	53.802	28.319	18.413	52.337	44.099	6.166	6.728	4.561	5.596	8.377	4.382	6.143	4.172	1.748	4.143	5.262	16.064	29.968	3.887	16.039	14.597	8.453	7.909	24.406	21.649	34.174	56.243	30.205	42.988	41.503	14.526	27.186	30.959	14.418	40.699	16.218	14.536	8.265	8.507	8.154	12.755	39.981	39.349	7.076
8	CE(17:1)		26	no	6.359	16.322	< LOD	5.662	13.795	13.942	< LOD	4.419	3.564	< LOD	5.969	3.462	< LOD	3.138	< LOD	< LOD	< LOD	< LOD	14.1	< LOD	< LOD	8.173	< LOD	3.621	< LOD	< LOD	8.863	17.671	< LOD	10.7	15.398	6.377	< LOD	14.487	< LOD	< LOD	7.217	8.108	4.207	< LOD	< LOD	< LOD	< LOD	11.851	< LOD
9	CE(18:0)		0	YES	13.403	36.071	24.358	13.318	28.957	25.209	9.877	10.544	7.526	9.661	15.456	7.094	9.818	8.08	2.803	8.608	8.474	19.072	18.919	6.819	10.484	9.678	10.52	9.918	19.049	8.791	16.869	28.886	15.421	18.658	17.685	12.018	25.916	21.149	18.406	27.615	21.521	19.924	11.696	11.097	12.855	16.125	26.851	21.625	12.596
10	CE(18:1)		4	YES	415.352	< LOD	694.331	375.195	< LOD	387.215	254.541	241.279	240.832	304.685	507.668	185.105	258.65	362.072	62.39	239.809	225.578	416.09	507.64	256.216	335.74	210.908	< LOD	410.64	509.43	198.109	534.4	610.092	423.387	418.93	320.748	637.006	535.438	< LOD	773.177	665.519	737.184	591.92	426.987	313.76	438.762	708.885	642.437	452.876	480.876
11	CE(18:2)		0	YES	743.749	777.76	687.457	562.375	1091.5	674.086	595.343	601.512	417.896	536.96	577.203	299.349	613.136	385.402	228.894	623.102	704.962	473.839	540.309	366.205	394.935	393.905	441.173	413.066	468.99	548.64	917.463	900.03	429.056	1008.98	1067.23	514.683	849.561	617.65	501.141	891.245	704.278	739.052	665.959	459.719	560.344	475.787	690.01	357.183	706.759
12	CE(18:3)		0	YES	55.094	75.096	63.389	37.302	88.351	59.309	27.6	31.367	15.156	24.075	38.631	26.037	30.077	19.722	16.83	24.471	30.283	46.339	54.696	19.503	43.074	33.254	35.567	31.386	56.751	41.297	70.975	87.696	46.85	48.552	59.866	46.24	65.513	55.316	28.81	87.327	53.106	62.751	49.768	38.65	34.537	33.658	72.517	45.819	43.97
13	CE(20:0)		7	no	49.065	178.014	76.94	119.719	85.258	441.48	46.897	69.794	35.444	32.496	65.773	137.551	200.598	27.67	66.451	84.678	125.156	219.911	< LOD	50.575	26.068	< LOD	68.557	196.877	< LOD	< LOD	65.682	109.978	< LOD	< LOD	< LOD	124.953	33.382	250.619	78.055	128.729	103.329	104.471	158.914	54.373	210.249	180.466	182.392	672.105	124.748
14	CE(20:1)		1	YES	14.249	73.201	34.462	15.659	8.456	24.809	15.247	10.609	16.391	10.053	38.291	35.067	17.662	7.933	11.968	32.58	24.858	23.723	6.336	7.325	13.298	9.377	39.43	16.255	2.576	2.948	8.062	13.287	12.121	< LOD	1.934	22.28	9.033	56.144	18.261	48.053	31.594	19.298	20.508	10.188	57.501	20.557	37.826	52.945	37.591
15	CE(20:3)		4	YES	7.248	5.302	5.359	3.391	6.261	5.419	3.353	3.716	2.837	5.337	3.719	2.655	3.31	2.774	< LOD	< LOD	3.08	4.819	3.42	2.336	< LOD	2.997	3.54	3.908	3.944	4.361	6.03	5	3.296	4.639	5.07	3.191	4.5	4.018	4.058	4.104	6.266	5.447	4.923	4.642	< LOD	3.136	8.845	3.484	4.083
16	CE(20:4)		1	YES	57.465	51.078	38.436	44.387	90.557	62.527	28.262	33.063	15.246	24.723	28.256	13.392	< LOD	16.736	8.668	22.669	23.783	35.818	44.667	18.403	43.919	41.212	40.031	47.109	48.74	82.669	83.756	65.483	34.849	116.742	114.087	51.002	105.42	37.131	34.202	101.823	59.595	57.989	42.669	29.116	26.395	20.476	72.745	22.524	31.443
17	CE(20:5)		2	YES	10.18	7.673	8.44	5.281	6.881	6.064	5.572	6.479	2.966	4.175	5.69	3.516	3.929	3.001	3.778	4.746	2.951	6.385	5.195	5.626	4.84	6.148	7.376	5.897	5.683	< LOD	5.782	6.761	4.678	7.485	6.564	7.891	11.809	7.33	5.023	10.054	10.436	11.766	9.587	6.047	3.741	4.24	9.007	4.29	6.625
18	CE(22:0)		30	no	1.276	4.291	< LOD	< LOD	< LOD	1.068	0.873	< LOD	< LOD	< LOD	1.049	2.065	< LOD	< LOD	< LOD	1.817	< LOD	1.638	< LOD	< LOD	1.03	< LOD	1.702	1.371	< LOD	< LOD	< LOD	< LOD	< LOD	< LOD	< LOD	< LOD	< LOD	2.315	1.161	1.269	1.254	< LOD	< LOD	< LOD	1.625	1.268	1.301	2.258	< LOD
19	CE(22:1)		42	no	< LOD	1.28	0.967	< LOD	< LOD	< LOD	< LOD	< LOD	< LOD	< LOD	< LOD	< LOD	< LOD	< LOD	< LOD	< LOD	1.188	1.039	< LOD	< LOD	< LOD	< LOD	< LOD	0.92	< LOD	< LOD	< LOD	< LOD	< LOD	< LOD	< LOD	< LOD	< LOD	1.006	< LOD	< LOD	< LOD	< LOD	0.854	< LOD	< LOD	< LOD	0.957	1.71	< LOD
20	CE(22:2)		13	no	2.881	4.311	2.971	2.022	2.462	3.532	2.379	< LOD	2.496	< LOD	< LOD	2.119	2.259	1.619	< LOD	2.609	3.079	3.65	1.486	2.023	< LOD	< LOD	3.749	4.15	< LOD	1.329	2.155	< LOD	2.247	< LOD	< LOD	2.418	3.721	3.715	2.526	5.341	3.796	3.537	< LOD	< LOD	2.977	3.767	2.764	3.713	4.156
21	CE(22:5)		16	no	1.401	2.288	1.67	1.143	1.56	2.27	< LOD	< LOD	< LOD	< LOD	1.34	1.158	< LOD	1.047	< LOD	1.393	< LOD	1.681	1.102	< LOD	< LOD	1.095	1.677	2.163	< LOD	1.259	< LOD	1.62	1.224	1.61	2.015	1.342	1.596	3.047	< LOD	1.659	< LOD	< LOD	1.815	1.177	1.534	< LOD	1.345	2.875	1.314
22	CE(22:6)		1	YES	2.819	4.313	4.078	4.055	2.956	9.418	2.14	2.993	2.008	2.748	3.408	3.035	2.956	1.595	1.663	3.511	2.319	5.647	3.015	2.195	1.901	2.074	3.44	4.216	2.287	2.125	4.177	5.206	2.306	3.315	3.213	3.723	3.57	6.324	2.958	4.74	4.957	3.753	3.376	< LOD	4.244	5.311	6.29	13.007	2.773
Lysophosphatidylcholines (14)
1	lysoPC a C14:0		51	no	< LOD	< LOD	< LOD	< LOD	< LOD	< LOD	< LOD	< LOD	< LOD	< LOD	< LOD	< LOD	< LOD	< LOD	< LOD	< LOD	< LOD	< LOD	< LOD	< LOD	< LOD	< LOD	< LOD	< LOD	< LOD	< LOD	< LOD	< LOD	< LOD	< LOD	< LOD	< LOD	< LOD	< LOD	< LOD	< LOD	< LOD	< LOD	< LOD	< LOD	< LOD	< LOD	21.678	< LOD	< LOD
2	lysoPC a C16:0		0	YES	146.189	133.111	146.375	230.732	34.634	117.57	114.711	158.776	105.18	106.713	227.109	86.853	119.054	78.831	165.226	194.345	149.105	171.622	165.846	112.307	115.074	111.557	183.384	202.258	28.62	195.854	217.946	231.036	112.551	197.88	195.271	163.591	154.643	162.707	99.682	183.538	167.456	148.047	173.979	125.902	128.402	110.935	377.98	295.473	149.879
3	lysoPC a C16:1		0	YES	1.818	2.26	2.872	2.125	0.282	1.463	1.207	1.434	0.928	1.462	2.794	0.986	1.428	1.002	1.368	2	1.422	1.98	2.774	1.008	2.432	2.743	1.73	2.173	0.324	2.487	2.914	2.626	2.172	2.559	2.323	2.675	2.74	2.782	1.481	3.433	2.61	2.041	1.717	1.548	1.843	1.833	5.742	5.279	2.077
4	lysoPC a C17:0		0	YES	3.382	9.738	8.391	12.087	5.911	10.706	1.851	2.696	1.772	1.622	3.544	1.256	2.064	1.426	2.777	3.186	2.317	4.752	11.745	1.941	7.432	7.412	4.943	5.385	4.24	12.269	12.718	14.446	8.492	18.67	19.58	10.103	11.036	10.119	1.96	9.89	3.799	3.065	5.338	3.021	2.507	2.04	19.547	14.361	3.218
5	lysoPC a C18:0		0	YES	103.098	154.943	140.504	238.156	165.712	169.256	68.726	96.909	61.872	59.22	136.112	49.719	71.6	57.406	106.555	122.619	82.756	149.351	174.18	72.483	86.3	95.74	126.004	144.058	106.662	146.708	214.379	228.109	91.453	207.314	200.913	174.837	199.86	173.46	62.563	181.731	108.239	96.507	145.118	81.2	78.35	66.911	305.51	231.234	99.96
6	lysoPC a C18:1		0	YES	45.907	60.288	64.571	68.19	14.072	40.991	24.775	35.995	21.535	26.628	47.315	22.922	27.23	17.391	33.305	42.599	33.22	45.395	65.856	22.382	53.734	61.404	38.588	46.994	17.135	55.51	64.784	56.363	45.518	68.512	62.337	64.788	97.238	65.262	24.484	70.696	57.072	49.824	50.516	28.874	31.824	28.231	108.101	101.188	49.733
7	lysoPC a C18:2		0	YES	25.672	29.35	26.644	13.245	1.544	6.391	14.068	21.495	15.168	19.809	8.292	14.384	21.208	11.296	22.285	28.6	24.044	13.573	17.906	13.339	20.54	22.691	10.351	12.708	2.068	13.16	30.215	15.662	23.628	23.164	25.79	19.596	39.734	18.683	11.57	36.252	38.186	33.49	13.083	10.081	19.227	16.969	14.359	20.325	34.727
8	lysoPC a C20:3		0	YES	1.096	1.085	1.467	0.874	0.335	0.825	0.557	0.772	0.471	0.613	0.483	0.494	0.624	0.452	0.689	0.807	0.694	0.939	0.967	0.505	0.897	1.064	0.652	0.687	0.766	0.831	1.096	0.787	0.943	1.005	1.277	1.017	1.364	1.056	0.561	1.256	1.319	1.078	0.812	0.619	0.696	0.673	1.635	1.545	1.205
9	lysoPC a C20:4		0	YES	3.709	5.097	4.44	2.609	0.754	2.415	1.597	2.026	1.838	2.507	0.89	1.3	2.457	2.011	2.141	2.727	1.88	3.47	2.935	1.805	3.586	4.005	1.996	3.094	1.422	3.116	6.932	3.2	4.953	5.843	6.962	3.783	8.098	3.152	1.86	11.657	6.121	4.488	3.099	2.432	2.932	2.555	3.032	2.79	4.333
10	lysoPC a C24:0		52	no	< LOD	< LOD	< LOD	< LOD	< LOD	< LOD	< LOD	< LOD	< LOD	< LOD	< LOD	< LOD	< LOD	< LOD	< LOD	< LOD	< LOD	< LOD	< LOD	< LOD	< LOD	< LOD	< LOD	< LOD	< LOD	< LOD	< LOD	< LOD	< LOD	< LOD	< LOD	< LOD	< LOD	< LOD	< LOD	< LOD	< LOD	< LOD	< LOD	< LOD	< LOD	< LOD	< LOD	< LOD	< LOD
11	lysoPC a C26:0		21	no	< LOD	0.432	0.325	< LOD	0.249	< LOD	< LOD	< LOD	0.232	< LOD	< LOD	< LOD	0.492	0.232	< LOD	< LOD	< LOD	0.199	< LOD	0.193	< LOD	< LOD	0.263	0.265	< LOD	< LOD	< LOD	0.47	0.235	< LOD	< LOD	0.228	0.172	0.595	< LOD	0.346	< LOD	0.198	0.231	0.239	0.193	0.192	0.323	0.292	0.312
12	lysoPC a C26:1		52	no	< LOD	< LOD	< LOD	< LOD	< LOD	< LOD	< LOD	< LOD	< LOD	< LOD	< LOD	< LOD	< LOD	< LOD	< LOD	< LOD	< LOD	< LOD	< LOD	< LOD	< LOD	< LOD	< LOD	< LOD	< LOD	< LOD	< LOD	< LOD	< LOD	< LOD	< LOD	< LOD	< LOD	< LOD	< LOD	< LOD	< LOD	< LOD	< LOD	< LOD	< LOD	< LOD	< LOD	< LOD	< LOD
13	lysoPC a C28:0		0	YES	0.364	0.807	0.517	0.309	0.532	0.38	0.218	0.235	0.281	0.233	0.235	0.252	0.588	0.326	0.264	0.29	0.307	0.327	0.249	0.269	0.365	0.312	0.337	0.269	0.248	0.233	0.385	0.869	0.478	0.263	0.312	0.402	0.325	0.939	0.248	0.584	0.358	0.334	0.334	0.262	0.388	0.345	0.771	0.55	0.444
14	lysoPC a C28:1		46	no	< LOD	0.382	< LOD	< LOD	< LOD	< LOD	< LOD	< LOD	< LOD	< LOD	< LOD	< LOD	< LOD	< LOD	< LOD	< LOD	< LOD	< LOD	< LOD	< LOD	< LOD	< LOD	< LOD	< LOD	< LOD	< LOD	< LOD	0.32	< LOD	< LOD	< LOD	< LOD	< LOD	0.397	< LOD	0.329	< LOD	< LOD	< LOD	< LOD	< LOD	< LOD	< LOD	< LOD	< LOD
Phosphatidylcholines (76)
1	PC aa C24:0		0	YES	0.205	0.695	0.5	0.193	0.336	0.232	0.124	0.116	0.256	0.131	0.156	0.19	0.355	0.247	0.16	0.18	0.142	0.253	0.138	0.181	0.218	0.244	0.282	0.314	0.167	0.133	0.238	0.443	0.362	0.255	0.242	0.325	0.327	0.731	0.145	0.509	0.228	0.217	0.264	0.277	0.322	0.251	0.487	0.457	0.36
2	PC aa C26:0		52	no	< LOD	< LOD	< LOD	< LOD	< LOD	< LOD	< LOD	< LOD	< LOD	< LOD	< LOD	< LOD	< LOD	< LOD	< LOD	< LOD	< LOD	< LOD	< LOD	< LOD	< LOD	< LOD	< LOD	< LOD	< LOD	< LOD	< LOD	< LOD	< LOD	< LOD	< LOD	< LOD	< LOD	< LOD	< LOD	< LOD	< LOD	< LOD	< LOD	< LOD	< LOD	< LOD	< LOD	< LOD	< LOD
3	PC aa C28:1		0	YES	1.197	1.74	1.372	1.163	1.876	1.647	0.842	0.958	0.827	0.984	0.923	0.826	1.299	0.92	1.241	1	0.978	0.864	1.035	0.849	1.625	1.29	0.826	0.803	1.247	0.896	1.337	1.655	1.358	1.428	1.355	1.272	1.265	1.781	1.104	1.649	1.329	1.372	1.04	0.837	1.075	1.153	2.439	1.711	1.306
4	PC aa C30:0		0	YES	6.893	4.829	3.689	3.935	7.832	10.448	3.194	3.674	2.619	3.932	6.602	4.094	4.457	2.812	4.695	3.88	4.549	2.443	4.358	2.996	7.799	6.125	2.166	1.912	4.005	4.481	7.236	8.244	4.962	4.29	3.965	4.13	3.53	6.648	4.783	7.358	6.721	5.977	3.418	2.716	5.003	5.05	18.735	13.404	5.649
5	PC aa C30:2		36	no	< LOD	< LOD	< LOD	< LOD	< LOD	< LOD	< LOD	< LOD	0.06691	< LOD	< LOD	0.01615	0.131	0.05005	< LOD	< LOD	< LOD	< LOD	< LOD	< LOD	< LOD	< LOD	< LOD	< LOD	< LOD	< LOD	< LOD	0.05449	0.07998	< LOD	< LOD	< LOD	< LOD	0.02313	< LOD	< LOD	0.08043	0.01949	0.02704	0.01691	0.01638	< LOD	< LOD	< LOD	0.03221
6	PC aa C32:0		0	YES	35.612	21.122	14.789	14.764	35.291	38.975	17.154	19.381	15.22	21.58	41.083	25.175	21.538	14.981	25.436	22.933	26.192	21.793	16.014	18.161	30.979	21.843	14.25	15.532	17.502	19.681	29.837	35.152	16.964	17.947	15.938	14.811	25.745	23.84	30.564	29.347	38.001	32.465	24.161	17.17	28.049	26.138	73.237	53.842	26.706
7	PC aa C32:1		0	YES	11.912	10.2	8.251	5.893	10.566	14.568	6.213	7.414	4.588	7.353	10.709	8.523	7.803	4.98	8.511	6.841	8.448	5.61	9.216	5.611	14.621	12.352	4.029	4.174	8.567	5.485	9.355	10.594	8.514	8.189	7.83	8.105	8.886	11.905	8.354	12.277	11.773	11.338	7.422	5.358	9.727	9.244	20.578	16.009	9.827
8	PC aa C32:2		0	YES	6.382	3.473	2.814	2.193	3.908	5.023	2.897	4.169	2.285	3.052	4.227	4.208	3.898	2.001	5.46	4.095	4.847	1.227	2.748	2.298	5.246	5.109	1.097	1.206	2.231	3.014	4.635	5.163	3.26	3.795	3.132	3.109	2.87	3.929	2.897	4.666	6.881	7.187	2.502	1.696	4.02	2.957	5.652	4.586	5.555
9	PC aa C32:3		0	YES	0.437	0.564	0.389	0.268	0.397	0.342	0.407	0.507	0.324	0.39	0.327	0.467	0.485	0.306	0.613	0.528	0.511	0.447	0.244	0.35	0.388	0.362	0.27	0.315	0.257	0.243	0.433	0.357	0.325	0.34	0.337	0.347	0.366	0.509	0.393	0.588	0.671	0.607	0.449	0.325	0.527	0.437	0.409	0.318	0.536
10	PC aa C34:1		0	YES	176.29	162.79	146.034	121.693	152.266	162.761	99.852	129.374	82.613	109.718	170.786	133.767	119.118	83.086	156.109	122.61	128.02	114.4	120.382	100.093	183.937	141.947	77.708	82.73	152.635	67.577	124.503	129.879	125.216	134.558	130.802	122.672	179.128	168.85	131.601	175.135	176.776	182.734	134.476	100.449	131.218	128.809	220.241	181.969	159.18
11	PC aa C34:2		0	YES	288.696	182.361	169.263	128.278	213.388	211.808	199.422	249.746	171.842	208.755	259.653	221.406	224.521	149.056	343.017	247.921	255.902	178.488	135.217	195.051	203.799	166.268	130.93	126.637	139.364	125.941	213.483	216.377	163.046	202.348	196.478	143.212	186.735	167.12	201.05	214.855	281.527	292.87	200.982	160.718	215.565	198.56	212.195	169.217	252.541
12	PC aa C34:3		0	YES	9.461	10.135	8.872	4.594	6.961	7.212	6.378	8.274	6.234	5.783	11.324	8.772	7.044	3.816	8.296	9.311	9.079	5.865	6.215	5.002	12.406	9.905	5.455	5.107	5.498	5.006	8.224	8.675	8.198	6.031	5.709	7.271	7.54	10.331	5.865	10.895	10.489	9.81	7.914	5.304	8.693	7.065	9.319	7.877	9.68
13	PC aa C34:4		0	YES	0.949	0.827	0.734	0.696	1.108	1.043	0.5	0.549	0.4	0.524	0.489	0.463	0.617	0.339	0.701	0.658	0.675	0.45	0.831	0.401	1.227	1.299	0.411	0.465	0.754	1.152	1.449	1.162	0.799	1.307	1.204	0.847	0.914	0.922	0.425	1.821	1.046	0.905	0.72	0.547	0.621	0.454	1.512	0.767	0.758
14	PC aa C36:0		0	YES	2.484	8.466	3.196	3.209	2.979	6.359	1.81	3.316	1.672	1.257	2.245	6.153	9.964	1.12	2.635	2.953	4.794	7.386	1.345	1.946	1.951	1.675	2.263	4.964	2.252	1.218	2.696	3.554	2.032	2.206	1.424	3.732	6.283	11.226	3.147	5.849	4.095	4.531	4.975	1.879	8.323	7.082	4.809	14.895	5.709
15	PC aa C36:1		0	YES	104.565	152.914	122.827	97.657	91.729	99.945	41.754	56.048	33.602	42.713	67.071	52.96	52.264	41.517	76.501	53.352	50.231	63.741	103.657	43.448	122.836	105.211	39.656	40.886	126.979	33.286	88.083	88.195	93.417	110.665	111.006	110.02	194.32	146.966	55.287	139.834	90.054	96.52	70.46	43.91	58.476	56.696	128.45	107.14	79.752
16	PC aa C36:2		0	YES	272.585	268.653	223.479	168.933	221.724	228.888	175.67	216.683	148.906	174.319	200.476	182.595	193.36	151.046	303.713	214.259	207.953	189.652	191.003	181.212	234.937	211.057	118.234	123.496	208.206	120.353	255.117	243.967	182.929	267.528	260.118	196.418	315.3	233.329	189.706	273.393	268.497	268.933	196.424	146.054	202.219	189.828	206.865	176.98	233.124
17	PC aa C36:3		0	YES	86.924	72.491	73.922	40.821	65.601	65.2	40.68	57.323	32.343	39.622	57.861	47.291	42.834	27.579	66.326	52.153	49.285	47.37	51.84	34.309	85.038	80.74	32.825	34.217	60.78	44.794	64.972	57.55	54.364	71.192	64.415	59.285	91.586	66.823	42.413	74.418	83.668	82.664	62.99	39.102	48.373	41.912	70.04	55.96	69.467
18	PC aa C36:4		0	YES	63.909	40.668	43.182	42.639	78.279	55.982	29.654	34.271	24.238	32.174	29.415	24.758	28.126	23.442	47.47	34.392	32.757	42.618	38.865	27.39	58.571	55.313	33.502	41.573	54.524	65.103	78.84	62.318	49.052	83.011	78.699	41.622	69.284	37.635	27.197	93.863	59.659	55.8	55.919	42.298	27.975	23.954	80.778	39.108	40.746
19	PC aa C36:5		0	YES	5.881	4.881	5.433	2.888	4.328	3.071	2.956	3.357	2.723	2.829	3.166	2.264	2.568	1.984	3.749	3.328	3.038	3.737	3.983	2.509	5.717	5.672	4.188	4.161	4.038	4.017	4.473	4.352	4.334	4.319	4.026	4.567	5.448	4.814	2.504	8.998	6.161	5.084	5.935	4.593	3.011	2.311	5.493	2.534	4.549
20	PC aa C36:6		0	YES	0.354	0.388	0.398	0.124	0.164	0.113	0.272	0.25	0.262	0.259	0.326	0.223	0.224	0.159	0.234	0.338	0.287	0.251	0.152	0.202	0.235	0.265	0.388	0.356	0.07102	0.126	0.227	0.217	0.256	0.218	0.11	0.272	0.293	0.421	0.221	0.578	0.571	0.34	0.439	0.339	0.311	0.266	0.193	0.07791	0.412
21	PC aa C38:0		0	YES	1.846	8.134	2.785	3.28	2.503	12.11	1.632	2.744	1.394	1.286	1.95	5.039	8.773	1.132	2.489	2.699	3.691	7.88	0.94	1.739	0.95	0.858	1.862	4.522	1.035	0.747	2.389	2.967	1.304	1.148	0.926	3.779	2.348	12.501	2.934	4.727	3.719	3.979	4.787	1.617	6.826	7.236	3.778	20.838	4.65
22	PC aa C38:1		0	YES	1.034	5.099	1.922	1.236	1.027	2.369	0.784	0.978	0.814	0.673	1.387	1.988	2.008	0.647	1.117	1.455	1.437	2.126	0.614	0.666	0.828	0.754	1.346	1.316	0.813	0.417	1.034	1.307	1.036	0.903	0.771	1.658	1.584	4.842	1.37	2.695	2.047	1.758	1.621	0.734	2.768	1.994	1.955	5.631	2.33
23	PC aa C38:3		0	YES	19.503	16.611	16.178	12.468	18.302	13.615	8.279	10.302	6.381	8.624	11.96	8.268	8.471	7.089	12.576	10.24	9.161	14.051	13.107	8.339	14.695	13.555	8.764	8.96	19.956	9.474	12.69	11.933	12.274	14.564	15.31	13.366	19.272	16.069	9.664	18.043	17.52	16.724	12.93	9.536	8.861	8.489	21.718	15.526	13.865
24	PC aa C38:4		0	YES	76.089	70.985	57.789	65.717	106.112	64.236	33	32.811	25.456	35.883	35.072	25.002	31.442	37.372	54.575	36.913	28.391	61.676	59.109	35.917	71.361	69.392	38.484	47.832	80.18	60.929	114.368	85.179	62.804	117.309	113.195	67.204	131.209	56.204	34.146	126.646	73.747	72.703	65.848	45.882	30.56	28.782	80.196	36.211	46.993
25	PC aa C38:5		0	YES	32.471	20.504	22.236	15.308	29.646	18.511	13.821	14.498	10.268	15.157	16.229	11.01	13.015	13.526	21.508	14.214	12.334	23.765	19.36	14.354	30.511	28.617	13.783	18.931	23.668	21.823	28.286	22.185	21.973	30.599	28.865	23.724	39.199	19.986	13.737	38.737	32.488	31.051	28.93	21.262	13.964	12.006	24.638	11.239	19.193
26	PC aa C38:6		0	YES	9.261	6.445	6.277	2.483	4.627	3.402	5.739	5.307	4.167	5.999	3.405	4.239	5.375	5.075	8.531	4.645	4.087	4.887	4.159	6.147	8.205	8.227	2.786	3.821	4.474	4.224	8.189	5.347	6.952	8.947	7.792	5.699	11.701	5.574	6.393	12.348	11.928	10.561	5.827	4.582	5.768	5.391	4.425	2.337	6.551
27	PC aa C40:1		28	no	< LOD	1.018	0.65	< LOD	< LOD	0.89	< LOD	< LOD	< LOD	< LOD	< LOD	0.581	0.718	< LOD	< LOD	< LOD	0.542	0.807	< LOD	< LOD	< LOD	< LOD	0.582	0.72	< LOD	< LOD	< LOD	< LOD	< LOD	< LOD	< LOD	0.557	< LOD	1.208	< LOD	0.894	0.656	0.558	0.747	< LOD	0.673	0.626	0.628	1.994	0.703
28	PC aa C40:2		0	YES	1.609	5.546	2.841	1.409	1.692	3.748	1.318	1.568	1.84	1.16	2.329	2.478	3.189	1.05	1.311	2.96	2.25	3.833	0.795	1.364	0.916	0.915	2.699	3.699	0.564	0.499	1.073	1.517	1.449	0.272	0.31	2.575	1.561	4.918	1.896	5.895	3.313	2.806	3.683	1.794	3.475	3.017	2.08	4.36	2.894
29	PC aa C40:3		0	YES	2.073	4.099	2.881	1.077	1.725	1.953	1.352	1.571	1.493	1.338	2.383	2.134	2.161	1.169	1.497	2.29	2.015	2.515	1.025	1.211	1.601	1.507	2.047	2.373	1.278	0.749	0.923	1.074	1.693	0.922	1.176	2.206	1.778	3.945	1.76	4.063	2.914	2.403	2.966	1.568	2.9	2.224	2.01	2.465	2.435
30	PC aa C40:4		0	YES	6.196	4.902	3.664	2.784	4.93	3.586	2.886	2.618	2.514	3.43	2.872	3.042	3.462	3.701	4.637	3.6	3.384	3.664	2.532	3.509	4.775	4.239	2.273	3.305	3.216	2.775	5.038	4.33	4.019	6.746	7.199	4.404	7.465	4.246	3.137	6.926	6.104	5.834	5.11	3.085	4.423	3.401	3.826	2.336	3.75
31	PC aa C40:5		0	YES	13.437	9.977	7.85	4.566	7.889	4.953	5.181	5.523	3.682	5.849	5.909	3.981	5.536	7.076	9.548	5.084	4.243	9.312	6.445	6.374	11.557	10.805	4.247	5.738	6.949	4.675	10.027	8.441	9.632	12.848	13.601	10.997	19.975	9.111	6.426	14.389	12.423	13.509	8.923	6.487	6.032	5.046	5.86	3.028	7.723
32	PC aa C40:6		0	YES	7.463	7.207	5.613	1.549	2.904	2.11	3.889	3.601	2.817	3.979	2.485	3.01	4.226	4.718	6.345	3.163	2.503	4.357	3.538	4.61	7.07	7.133	1.776	2.556	3.334	2.041	5.365	3.801	6.641	7.214	7.136	6.267	12.224	5.933	5.32	11.453	9.151	9.172	3.824	3.037	4.188	4.236	2.347	2.1	5.42
33	PC aa C42:0		0	YES	0.434	1.164	0.596	0.275	0.301	0.348	0.265	0.273	0.331	0.238	0.374	0.388	0.487	0.216	0.324	0.477	0.391	0.656	0.177	0.227	0.269	0.235	0.521	0.615	0.09546	0.148	0.276	0.278	0.321	0.15	0.143	0.502	0.364	1.014	0.291	1.274	0.619	0.436	0.676	0.329	0.669	0.474	0.377	0.68	0.59
34	PC aa C42:1		0	YES	0.275	0.868	0.453	0.198	0.237	0.29	0.214	0.217	0.265	0.201	0.34	0.348	0.376	0.173	0.274	0.365	0.338	0.468	0.115	0.212	0.192	0.192	0.374	0.483	0.105	0.12	0.177	0.192	0.232	0.08825	0.108	0.364	0.245	0.819	0.268	0.82	0.458	0.355	0.504	0.275	0.56	0.37	0.293	0.527	0.476
35	PC aa C42:2		0	YES	0.349	0.835	0.476	0.163	0.246	0.36	0.335	0.337	0.403	0.32	0.477	0.507	0.63	0.269	0.324	0.534	0.51	0.577	0.15	0.298	0.199	0.233	0.384	0.532	0.115	0.09789	0.186	0.252	0.285	0.137	0.121	0.413	0.301	0.824	0.422	0.807	0.698	0.552	0.624	0.305	0.841	0.589	0.274	0.476	0.531
36	PC aa C42:4		0	YES	0.515	1.267	0.695	0.148	0.254	0.256	0.46	0.474	0.504	0.436	0.489	0.628	0.675	0.383	0.502	0.626	0.474	0.548	0.209	0.475	0.322	0.312	0.341	0.406	0.12	0.127	0.258	0.341	0.436	0.216	0.195	0.541	0.467	0.913	0.701	1.199	1.065	0.851	0.498	0.297	0.998	0.832	0.213	0.265	0.793
37	PC aa C42:5		0	YES	0.468	0.662	0.439	0.234	0.425	0.323	0.348	0.329	0.285	0.335	0.319	0.295	0.402	0.288	0.435	0.424	0.354	0.401	0.29	0.329	0.352	0.294	0.213	0.276	0.187	0.216	0.401	0.393	0.339	0.46	0.527	0.477	0.675	0.612	0.468	0.724	0.647	0.546	0.393	0.304	0.48	0.396	0.249	0.244	0.472
38	PC aa C42:6		0	YES	0.544	0.632	0.457	0.308	0.465	0.42	0.328	0.37	0.315	0.369	0.305	0.337	0.411	0.334	0.616	0.417	0.353	0.445	0.363	0.395	0.475	0.312	0.282	0.365	0.39	0.293	0.507	0.397	0.446	0.489	0.592	0.555	0.711	0.653	0.448	0.806	0.621	0.606	0.471	0.337	0.439	0.447	0.399	0.481	0.482
39	PC ae C30:0		0	YES	0.783	0.931	0.728	0.812	1.747	1.881	0.647	0.736	0.413	0.657	0.699	0.53	0.733	0.508	0.658	0.626	0.629	0.732	0.727	0.502	1.03	0.788	0.455	0.51	0.749	0.736	1.25	1.343	0.709	0.741	0.913	0.67	0.712	1.124	0.69	1.097	0.93	0.799	0.747	0.572	0.725	0.769	2.207	1.483	0.718
40	PC ae C30:1		0	YES	0.175	0.231	0.153	0.108	0.222	0.188	0.09062	0.125	0.175	0.119	0.127	0.125	0.277	0.188	0.179	0.112	0.101	0.118	0.08771	0.142	0.09477	0.08577	0.108	0.103	0.0597	0.07429	0.132	0.262	0.17	0.03902	0.09541	0.115	0.08315	0.215	0.119	0.154	0.145	0.142	0.14	0.159	0.135	0.142	0.143	0.139	0.231
41	PC ae C30:2		0	YES	0.08383	0.219	0.146	0.07706	0.105	0.09082	0.07078	0.08444	0.09761	0.07071	0.0942	0.0805	0.121	0.07978	0.07344	0.118	0.104	0.138	0.06059	0.05873	0.08834	0.08007	0.117	0.145	0.05863	0.03997	0.08565	0.09696	0.122	0.06478	0.06333	0.134	0.0973	0.265	0.07842	0.227	0.12	0.09072	0.127	0.09195	0.153	0.125	0.106	0.106	0.127
42	PC ae C32:1		0	YES	2.645	3.301	2.571	2.315	5.077	4.927	2.281	2.685	2.018	2.648	2.561	1.968	3.054	1.996	2.759	2.214	2.217	2.79	2.628	2.349	2.567	2.135	1.77	1.864	2.489	1.693	3.07	4.082	1.951	2.445	2.532	1.923	2.614	2.941	2.869	2.902	2.768	2.728	2.433	2.274	2.392	2.767	3.767	2.643	2.91
43	PC ae C32:2		0	YES	0.96	1.26	0.922	0.74	1.285	1.245	0.652	0.992	0.545	0.728	0.811	0.706	0.888	0.591	0.995	0.841	0.875	0.955	0.787	0.652	0.959	0.732	0.647	0.653	0.718	0.595	1.103	1.187	0.659	0.823	0.95	0.737	1.046	1.086	0.806	1.094	1.229	1.013	0.839	0.7	0.828	0.792	1.042	0.739	1.045
44	PC ae C34:0		0	YES	1.887	5.996	3.621	2.565	5.916	6.728	0.773	0.93	0.631	0.84	1.19	0.796	0.98	0.634	0.946	0.86	0.917	1.376	3.481	0.644	6.55	5.001	0.923	1.057	3.564	2.764	5.243	6.025	4.871	7.074	6.423	3.058	5.543	5.109	1.473	5.728	1.821	1.645	1.584	0.986	1.123	1.252	8.652	7.053	1.311
45	PC ae C34:1		0	YES	8.363	14.792	10.9	9.449	15.225	17.312	6.95	8.487	4.898	7.788	7.632	5.779	7.408	4.96	7.639	6.693	6.711	8.144	12.528	6.62	16.711	13.501	5.49	5.884	11.167	6.213	11.321	11.701	10.917	13.642	13.581	9.602	13.691	13.862	8.509	13.668	8.926	8.699	8.157	6.73	7.645	8.502	17.198	12.436	8.267
46	PC ae C34:2		0	YES	6.12	7.559	6.03	6.149	11.785	11.565	5.595	7.765	4.093	6.375	5.586	5.248	5.77	3.824	7.469	6.376	6.378	5.66	7.167	5.234	9.586	7.822	3.965	3.72	5.376	5.489	9.547	9.385	5.379	8.311	9.017	6.148	7.754	7.133	5.738	8.03	6.74	6.375	5.417	4.764	5.892	5.85	8.384	5.754	6.194
47	PC ae C34:3		0	YES	1.898	2.083	1.953	2.306	3.025	2.768	1.96	2.791	1.538	2.327	1.608	1.891	2.097	1.436	3.252	1.987	2.247	2.059	1.971	2.206	2.045	1.768	1.371	1.496	1.816	1.628	3.662	4.105	1.568	3.403	2.951	1.72	3.093	1.811	2.115	2.196	2.459	2.122	1.958	1.826	2.155	2.151	1.669	1.13	2.05
48	PC ae C36:0		0	YES	0.926	2.954	1.593	1.447	2.334	2.777	0.656	0.866	0.482	0.593	0.812	0.526	0.958	0.513	0.819	0.645	0.631	1.329	1.558	0.625	2.353	2.028	0.63	0.796	1.705	0.987	2.034	2.394	2.009	3.106	2.999	1.488	2.86	2.783	1.114	2.583	1.091	1.09	1.058	0.582	0.921	1.095	2.986	3.884	0.756
49	PC ae C36:1		0	YES	17.803	35.347	25.061	11.879	16.416	20.403	15.025	19.273	19.125	13.491	31.293	23.299	18.308	8.522	17.283	27.701	25.836	13.83	16.023	12.823	23.599	19.872	15.438	14.664	15.57	6.864	12.684	16.208	20.95	19.473	20.204	17.956	24.859	34.136	14.85	27.451	23.807	19.28	18.182	11.924	28.051	21.613	20.706	27.846	25.091
50	PC ae C36:2		0	YES	12.999	24.843	16.632	10.843	18.371	22.593	7.16	9.404	6.213	7.021	9.75	10.006	11.693	5.218	11.626	9.55	10.244	11.785	14.288	7.082	21.147	18.048	7.601	7.988	13.804	10.18	17.74	18.571	17.82	25.201	27.047	14.012	21.47	21.51	8.893	20.699	13.982	13.619	11.91	7.489	12.671	10.442	16.758	21.762	13.445
51	PC ae C36:3		0	YES	3.135	4.617	4.131	3.336	4.878	4.711	2.595	3.655	1.978	3.1	2.686	2.354	2.7	1.859	3.706	3.233	3.167	3.063	4.397	2.791	5.159	4.838	2.22	2.266	4.008	2.71	4.433	4.475	3.868	5.078	5.347	3.605	6.212	4.069	2.538	4.195	3.846	3.416	3.22	2.637	2.887	2.701	4.384	2.917	3.275
52	PC ae C36:4		0	YES	2.844	2.845	2.804	3.888	7.681	5.474	2.271	3.247	1.554	2.789	2.052	1.548	2.024	1.614	3.031	2.234	2.183	3.121	4.166	2.385	3.836	3.709	2.196	2.362	3.701	4.261	6.02	5.016	2.759	6.142	6.39	3.015	4.963	2.75	2.246	4.618	3.488	3.149	2.851	2.73	1.972	1.982	4.779	1.94	2.518
53	PC ae C36:5		0	YES	2.207	1.608	1.562	2.711	5.74	3.51	1.471	2.072	0.929	1.553	1.499	0.928	1.368	1.122	2.121	1.231	1.278	2.437	2.487	1.628	2.165	2.296	1.399	1.725	2.653	2.739	4.544	4.145	1.494	4.222	3.802	1.764	4.135	1.468	1.859	2.745	2.702	2.368	1.976	1.926	1.235	1.319	2.759	0.858	1.642
54	PC ae C38:0		0	YES	0.632	1.205	0.853	0.712	0.682	1.328	0.458	0.561	0.446	0.51	0.386	0.502	0.756	0.358	0.67	0.472	0.599	0.975	0.482	0.449	0.638	0.609	0.448	0.65	0.496	0.345	0.656	0.815	0.731	0.708	0.647	0.8	0.919	1.813	0.683	1.346	0.925	0.784	0.764	0.471	0.614	0.75	1.038	2.619	0.74
55	PC ae C38:1		0	YES	13.367	31.41	19.061	5.153	6.805	10.027	13.05	15.606	15.733	10.949	19.832	19.311	15.618	7.772	14.056	23.425	20.265	10.884	7.101	11.322	8.37	8.389	11.729	11.016	3.669	2.433	5.094	7.384	10.314	5.195	5.027	11.736	11.616	27.356	12.083	21.156	20.273	15.581	13.977	8.533	24.254	19.271	7.759	17.66	19.848
56	PC ae C38:2		0	YES	8.009	19.616	11.572	4.605	6.402	11.419	5.611	7.666	6.306	5.348	9.536	9.988	10.018	3.641	7.39	9.785	9.381	9.486	4.573	5.092	6.615	6.537	6.783	7.378	3.593	3.138	5.294	6.653	7.137	6.939	7.204	8.423	7.089	20.812	7.449	12.765	11.503	9.695	9.45	4.955	13.685	11.159	7.703	18.837	11.493
57	PC ae C38:3		0	YES	9.737	13.9	12.809	3.265	6.346	6.001	7.567	8.421	8.54	7.116	8.825	8.239	7.068	4.365	7.62	11.321	9.801	6.488	5.71	5.774	7.141	7.675	9.43	8.87	3.82	4.311	4.337	5.285	7.858	4.883	4.982	7.148	7.687	11.549	6.96	19.838	13.631	9.832	12.042	8.148	10.761	7.685	7.494	8.838	10.688
58	PC ae C38:4		0	YES	4.376	6.82	5.942	4.6	10.051	7.69	2.552	3.146	2.144	2.416	2.647	2.366	2.322	1.779	2.822	2.888	2.54	3.842	5.897	2.231	7.024	6.608	3.569	3.552	6.786	6.677	8.351	6.955	7.135	12.22	12.556	5.373	9.161	5.85	2.546	10.96	5.286	4.411	5.197	3.554	3.015	2.279	7.026	4.189	3.951
59	PC ae C38:5		0	YES	2.894	2.73	2.704	3.503	6.221	4.643	2.051	2.87	1.33	2.374	1.751	1.19	1.848	1.613	2.672	1.886	1.703	3.274	4.362	2.246	4.157	3.873	2.036	2.474	4.164	4.062	5.163	4.03	2.539	5.904	6.031	3.037	7.082	2.652	2.125	4.514	3.646	3.17	3.224	2.933	1.724	1.662	4.274	1.449	2.298
60	PC ae C38:6		0	YES	1.628	1.351	1.318	2.221	3.016	2.086	1.245	1.656	0.83	1.349	1.152	0.696	1.04	0.97	1.865	1.07	0.966	2.079	1.894	1.448	2.072	1.901	1.092	1.375	2.134	2.512	3.517	2.985	1.502	4.298	3.422	1.866	4.768	1.449	1.372	2.422	2.55	1.945	1.724	1.724	0.981	1.009	2.15	0.714	1.258
61	PC ae C40:1		0	YES	0.667	1.6	1.03	0.458	0.753	0.706	0.568	0.639	0.649	0.521	0.819	0.901	0.967	0.395	0.55	0.997	0.96	0.911	0.384	0.514	0.486	0.611	0.902	1.127	0.36	0.409	0.778	0.627	0.64	0.58	0.518	0.849	0.771	1.737	0.625	2.022	1.131	0.87	1.359	0.619	1.329	0.892	0.937	1.34	1.035
62	PC ae C40:2		0	YES	1.676	3.246	2.488	0.782	1.143	1.406	1.386	1.466	1.299	1.21	2.173	1.597	1.455	0.807	1.268	2.021	1.641	1.602	1.137	1.153	1.166	1.038	1.801	1.555	0.681	0.561	0.747	1.136	1.386	0.755	0.726	1.696	1.422	2.982	1.315	2.632	2.344	1.784	2.085	1.262	1.797	1.635	1.603	2.248	2.19
63	PC ae C40:3		0	YES	10.214	16.906	13.066	2.429	5.254	3.298	7.411	7.334	7.768	6.94	8.596	6.822	6.697	5.806	7.567	11.289	7.544	5.961	6.201	6.481	6.048	7.125	8.197	7.591	2.004	2.655	3.319	4.202	7.507	2.81	2.45	7.501	10.562	10.37	7.078	23.382	14.151	10.912	10.921	7.554	9.35	7.425	4.394	4.034	9.962
64	PC ae C40:4		0	YES	6.611	9.376	7.406	1.958	4.024	3.149	4.412	4.486	4.372	4.145	5.931	4.623	4.179	3.194	4.544	5.873	4.491	4.06	3.427	3.684	4.857	4.944	4.719	4.665	2.22	2.743	3.303	3.167	4.97	4.199	4.53	4.889	6.662	6.525	4.399	11.803	9.359	6.752	7.104	5.094	6.233	4.547	3.598	2.584	6.292
65	PC ae C40:5		0	YES	2.944	3.999	3.185	1.286	2.217	1.943	2.516	2.336	2.133	2.337	1.789	1.977	2.201	1.692	2.442	2.387	1.944	1.796	1.802	2.123	3.197	2.791	1.556	1.676	1.586	1.566	2.302	1.812	2.615	2.964	3.051	2.387	5.868	3.003	2.659	5.388	4.696	3.404	2.618	1.866	3.048	2.507	1.91	1.177	2.831
66	PC ae C40:6		0	YES	0.824	1.134	1.01	0.789	1.13	0.838	0.67	0.827	0.509	0.744	0.451	0.383	0.566	0.543	0.793	0.522	0.425	0.749	1.087	0.653	1.52	1.372	0.535	0.547	1.034	0.783	1.42	1.009	1.114	2.029	1.842	1.103	3.514	1.04	0.736	1.645	1.338	1.017	0.707	0.709	0.654	0.54	0.952	0.119	0.726
67	PC ae C42:0		49	no	< LOD	< LOD	< LOD	< LOD	< LOD	< LOD	< LOD	< LOD	< LOD	< LOD	< LOD	< LOD	< LOD	< LOD	1.176	< LOD	< LOD	< LOD	< LOD	< LOD	< LOD	< LOD	< LOD	< LOD	< LOD	< LOD	< LOD	< LOD	< LOD	< LOD	< LOD	< LOD	< LOD	0.84	< LOD	< LOD	< LOD	< LOD	< LOD	< LOD	< LOD	< LOD	< LOD	0.991	< LOD
68	PC ae C42:1		0	YES	0.824	2.807	1.303	0.61	0.905	1.097	0.538	0.582	0.681	0.455	0.858	0.895	1.148	0.519	0.635	0.927	0.84	1.515	0.364	0.542	0.495	0.528	1.047	1.444	0.308	0.304	0.619	0.689	0.713	0.293	0.303	1.189	0.84	2.437	0.64	2.916	1.455	1.053	1.677	0.832	1.454	1.053	0.964	1.987	1.32
69	PC ae C42:2		0	YES	0.674	1.982	1.093	0.398	0.605	0.829	0.434	0.485	0.503	0.422	0.819	0.752	0.946	0.372	0.494	0.795	0.78	1.093	0.252	0.413	0.448	0.423	0.863	1.107	0.208	0.226	0.465	0.424	0.482	0.24	0.229	0.854	0.577	1.774	0.549	2.005	1.164	0.846	1.307	0.642	1.296	0.824	0.671	1.217	1.065
70	PC ae C42:3		0	YES	1.172	1.744	1.151	0.428	0.499	0.633	0.8	0.797	0.889	0.881	1.062	1.049	1.173	0.746	0.99	1.418	1.161	0.952	0.468	0.864	0.647	0.703	0.875	0.944	0.192	0.354	0.552	0.575	0.727	0.393	0.361	0.874	0.962	1.458	1.014	1.933	1.687	1.376	1.313	0.775	1.575	1.089	0.68	0.905	1.276
71	PC ae C42:4		0	YES	2.63	3.003	2.329	0.275	0.59	0.502	1.587	1.605	1.423	1.575	1.975	1.534	1.55	1.582	1.86	2.061	1.494	1.295	0.93	1.677	1.309	1.408	1.149	1.131	0.248	0.3	0.472	0.597	1.422	0.51	0.551	1.564	2.192	2.118	1.758	3.503	3.602	2.995	2.026	1.345	2.415	1.66	0.478	0.542	2.409
72	PC ae C42:5		1	YES	1.973	2.817	2.099	0.787	0.749	0.804	1.55	1.498	1.279	1.417	1.395	1.353	1.494	1.298	1.67	1.604	1.281	1.286	1.106	1.514	1.421	1.425	1.016	1.132	< LOD	0.799	0.998	1.01	1.611	1.161	1.175	1.574	2.035	2.009	1.811	3.403	2.971	2.56	1.482	1.111	2.037	1.668	1.25	1.089	2.105
73	PC ae C44:3		0	YES	0.306	0.912	0.466	0.322	0.218	0.242	0.254	0.268	0.274	0.248	0.378	0.37	0.429	0.216	0.307	0.402	0.344	0.423	0.213	0.268	0.223	0.202	0.253	0.329	0.13	0.19	0.325	0.276	0.26	0.193	0.223	0.413	0.298	0.737	0.386	0.8	0.564	0.446	0.431	0.243	0.64	0.46	0.307	0.322	0.479
74	PC ae C44:4		7	no	0.176	0.382	0.231	< LOD	0.132	0.149	0.178	0.18	0.17	0.16	0.188	0.234	0.229	0.139	0.184	0.26	0.212	0.205	< LOD	0.162	0.14	0.131	0.146	0.18	< LOD	< LOD	0.133	0.137	0.155	0.11	< LOD	0.202	0.173	0.328	0.246	0.355	0.311	0.264	0.206	0.168	0.293	0.241	< LOD	0.194	0.261
75	PC ae C44:5		0	YES	0.372	0.577	0.415	0.46	0.385	0.455	0.239	0.296	0.235	0.23	0.368	0.198	0.266	0.226	0.272	0.375	0.284	0.403	0.37	0.221	0.252	0.231	0.251	0.335	0.197	0.322	0.463	0.536	0.266	0.462	0.455	0.443	0.523	0.529	0.265	0.618	0.453	0.394	0.397	0.232	0.317	0.287	0.732	0.558	0.383
76	PC ae C44:6		0	YES	0.25	0.45	0.322	0.228	0.191	0.257	0.177	0.186	0.198	0.154	0.277	0.193	0.237	0.13	0.22	0.237	0.204	0.277	0.183	0.131	0.215	0.217	0.202	0.22	0.124	0.16	0.212	0.186	0.191	0.189	0.228	0.246	0.298	0.448	0.215	0.401	0.332	0.313	0.262	0.178	0.263	0.218	0.34	0.414	0.307
Sphingomyelins (15)
1	SM (OH) C14:1		0	YES	2.093	3.205	2.445	2.43	4.966	3.886	1.792	1.947	1.345	1.923	2.034	1.28	1.877	1.458	2.386	1.763	1.857	1.963	2.312	1.544	3.709	2.345	1.605	1.574	2.744	1.757	3.014	2.957	2.403	3.7	3.415	2.476	3.16	2.939	2.36	3.642	2.289	2.529	1.895	1.294	1.789	2.138	4.889	3.204	1.784
2	SM (OH) C16:1		0	YES	1.702	4.75	2.822	2.603	3.781	2.952	1.197	1.444	0.839	1.257	1.248	0.81	1.223	1.047	1.46	1.132	1.048	1.664	2.903	1.168	3.71	2.14	1.209	1.239	3.268	1.609	3.336	3.113	2.828	4.282	4.429	2.951	4.708	3.356	2.049	3.973	2.075	2.024	1.416	1.164	1.432	1.546	3.52	2.574	1.33
3	SM (OH) C22:1		0	YES	1.239	2.496	1.566	1.536	2.282	1.797	2.195	1.952	1.403	2.119	3.227	1.739	1.7	1.297	2.697	2.453	2.288	1.955	1.806	1.564	2.216	1.286	2.18	1.622	1.917	1.601	1.852	3.061	1.816	2.53	2.358	2.068	2.66	2.331	2.216	2.762	2.06	1.868	1.801	1.692	1.976	1.936	3.331	1.926	1.9
4	SM (OH) C22:2		0	YES	0.652	0.935	0.712	0.714	1.546	1.218	1.045	0.904	0.634	1.028	1.912	0.493	0.705	0.623	1.113	1.028	0.949	0.926	0.872	0.848	1.142	0.61	1.054	0.679	0.931	0.768	1.015	1.283	0.802	1.512	1.325	0.921	1.118	1.06	1.167	1.225	0.827	0.877	0.644	0.612	0.762	1.078	1.632	1.015	0.738
5	SM (OH) C24:1		0	YES	0.351	0.673	0.44	0.446	0.65	0.522	0.523	0.563	0.398	0.596	0.684	0.367	0.316	0.251	0.577	0.614	0.621	0.554	0.423	0.399	0.465	0.377	0.557	0.467	0.6	0.337	0.45	0.753	0.544	0.737	0.644	0.542	0.683	0.727	0.614	0.695	0.582	0.315	0.359	0.404	0.542	0.452	0.894	0.586	0.476
6	SM C16:0		0	YES	51.716	52.514	45.434	45.81	71.255	60.508	43.123	44.396	30.368	44.386	60.374	36.424	41.206	34.921	58.784	43.882	43.189	47.6	50.415	40.77	51.456	35.37	37.903	36.409	49.138	30.053	50.403	54.416	39.096	50.227	52.95	44.287	61.275	50.113	53.765	63.695	57.809	56.049	43.626	36.856	47.056	51.7	77.019	49.381	45.357
7	SM C16:1		0	YES	4.685	5.542	5.046	4.351	7.332	6.407	4.023	4.495	2.919	3.952	3.82	2.939	3.78	3.053	5.376	4.325	4.29	4.397	3.704	3.599	4.704	3.608	3.146	3.416	4.831	3.198	5.038	4.933	3.416	6.413	6.068	4.415	5.996	5.202	4.621	6.495	5.181	5.131	3.844	3.061	3.793	4.28	6.824	5.026	4.626
8	SM C18:0		0	YES	7.088	11.874	8.501	7.818	10.458	8.08	5.857	7.387	4.295	6.921	8.253	4.903	6.087	4.715	7.181	6.083	5.043	8.012	8.335	5.877	7.168	5.512	5.488	4.792	8.553	3.885	9.042	7.185	5.646	7.649	9.746	7.323	12.285	8.512	9.691	10.239	9.114	7.188	5.491	5.097	6.77	7.243	9.495	7	6.639
9	SM C18:1		0	YES	3.156	5.19	4.475	3.457	5.186	3.904	2.667	3.504	1.925	3.06	2.365	1.978	2.763	2.123	2.919	2.55	2.365	3.469	3.016	2.498	3.289	2.29	2.341	2.332	3.791	2.336	4.165	3.049	2.402	3.916	4.882	3.267	4.476	3.88	3.701	4.716	3.758	3.33	2.444	2.084	2.712	3.074	4.277	2.982	3.466
10	SM C20:2		0	YES	0.09769	0.171	0.127	0.07415	0.158	0.108	0.06871	0.125	0.0595	0.0727	0.138	0.06521	0.05591	0.05563	0.09885	0.06361	0.09545	0.125	0.08154	0.07062	0.08632	0.103	0.06535	0.0806	0.133	0.159	0.185	0.194	0.08994	0.122	0.195	0.148	0.08936	0.136	0.138	0.155	0.161	0.102	0.06395	0.07785	0.106	0.08796	0.171	0.116	0.09442
11	SM C22:3		45	no	< LOD	< LOD	< LOD	< LOD	0.116	< LOD	< LOD	0.05362	< LOD	< LOD	< LOD	< LOD	< LOD	< LOD	0.03125	< LOD	< LOD	< LOD	< LOD	< LOD	< LOD	< LOD	< LOD	< LOD	< LOD	< LOD	0.178	0.109	< LOD	0.115	< LOD	< LOD	< LOD	< LOD	< LOD	< LOD	< LOD	< LOD	< LOD	< LOD	< LOD	< LOD	< LOD	< LOD	< LOD
12	SM C24:0		0	YES	3.885	5.234	3.607	2.636	4.242	4.26	4.393	4.23	3.374	4.17	7.55	3.965	4.004	2.654	5.368	5.276	4.934	4.646	3.246	3.353	3.304	2.552	4.584	3.863	3.151	2.287	3.301	4.957	3.083	4.022	3.677	3.918	4.108	5.358	4.604	5.952	5.531	4.577	4.448	3.439	5.066	4.718	5.374	4.731	4.297
13	SM C24:1		0	YES	5.904	6.373	5.425	5.372	11.002	8.88	6.391	7.882	4.521	7.564	17.522	5.668	5.743	4.293	8.712	7.654	6.992	6.776	7.562	6.319	5.305	4.74	7.923	5.405	6.149	4.582	5.553	9.368	5.273	7.027	6.973	6.832	6.57	6.936	9.732	6.905	8.169	6.569	6.596	6.047	7.643	8.594	10.12	5.362	7.131
14	SM C26:0		14	no	0.02215	< LOD	< LOD	0.02209	0.07627	< LOD	0.06126	0.05835	0.01128	0.07253	0.07803	< LOD	< LOD	0.04646	0.03072	0.06829	0.02999	0.07598	0.03933	0.04338	0.01947	0.04336	0.04438	< LOD	0.04978	0.03952	0.09298	0.12	0.03399	0.09211	0.08532	0.07046	0.06734	< LOD	0.01744	< LOD	0.04831	< LOD	< LOD	0.01868	< LOD	0.04545	0.09943	0.0063	< LOD
15	SM C26:1		19	no	0.01385	< LOD	< LOD	0.07823	0.172	0.135	0.02851	0.07355	< LOD	0.08609	0.172	< LOD	0.01927	< LOD	0.105	0.01732	< LOD	0.02281	0.117	0.02887	< LOD	< LOD	0.05472	0.03491	< LOD	0.0365	0.114	0.127	< LOD	0.06639	0.07189	< LOD	0.0316	< LOD	0.08778	0.01691	< LOD	< LOD	< LOD	< LOD	< LOD	0.138	0.09838	0.03275	0.02263
Ceramides (28)
1	Cer(d16:1/18:0)		27	no	< LOD	0.117	0.0914	0.134	0.122	0.08908	< LOD	< LOD	< LOD	< LOD	< LOD	< LOD	< LOD	< LOD	0.102	0.06604	< LOD	0.09463	0.07724	< LOD	0.14	0.08434	< LOD	< LOD	0.129	< LOD	0.154	0.07376	0.06023	0.06186	< LOD	< LOD	0.104	< LOD	< LOD	< LOD	0.126	0.11	< LOD	< LOD	0.08414	< LOD	0.155	0.116	< LOD
2	Cer(d16:1/20:0)		35	no	0.01324	< LOD	< LOD	0.01969	< LOD	0.01666	0.01323	< LOD	< LOD	< LOD	< LOD	< LOD	< LOD	0.01013	0.01829	< LOD	< LOD	< LOD	< LOD	< LOD	0.01885	0.01069	< LOD	< LOD	< LOD	< LOD	0.01918	< LOD	< LOD	0.01367	< LOD	0.01266	< LOD	< LOD	< LOD	0.01821	0.04249	0.02137	< LOD	0.0101	< LOD	< LOD	< LOD	< LOD	0.01108
3	Cer(d16:1/22:0)		12	no	0.146	0.203	0.07534	0.149	0.09431	< LOD	< LOD	0.125	< LOD	0.09027	0.05228	< LOD	0.06741	0.05773	0.101	0.05624	0.08347	< LOD	0.0619	0.05976	0.209	0.181	< LOD	< LOD	0.139	0.06879	0.09565	0.105	0.103	0.06843	0.06167	0.193	0.109	0.174	< LOD	< LOD	0.102	0.07466	< LOD	< LOD	0.134	0.08568	0.22	0.11	0.121
4	Cer(d16:1/23:0)		5	YES	0.09403	0.09582	0.04358	0.122	0.07282	0.108	0.07282	0.103	0.04587	0.09033	< LOD	0.05551	0.06663	0.05518	0.07491	0.09302	0.108	< LOD	0.06912	< LOD	0.162	0.155	0.03765	0.0315	0.122	0.06434	0.07959	0.06679	0.09293	< LOD	0.04101	0.154	0.122	0.07713	0.03743	0.09797	0.07932	0.09347	0.07972	0.04313	0.09508	0.063	0.201	0.118	0.07494
5	Cer(d16:1/24:0)		5	YES	0.114	0.06079	0.04576	0.103	0.05804	0.08051	0.05556	0.101	0.05098	0.07885	< LOD	0.0541	0.07356	0.05389	0.09296	0.06798	0.08064	0.0432	0.05888	0.05876	0.122	0.09414	< LOD	0.02659	0.124	< LOD	0.06079	0.06322	0.05704	0.04903	< LOD	0.103	0.07247	0.07139	0.06358	0.07794	0.103	0.09872	0.07878	0.04935	0.09838	0.07051	0.125	0.101	0.07785
6	Cer(d18:1/14:0)		20	no	0.05792	0.05513	0.04738	< LOD	0.07045	0.08114	< LOD	< LOD	< LOD	0.04265	0.04356	< LOD	0.05667	< LOD	0.05928	0.06089	< LOD	0.05209	0.05691	0.04324	0.08374	0.07382	< LOD	< LOD	0.06172	0.06227	< LOD	0.08423	0.07298	< LOD	< LOD	0.06051	0.05908	< LOD	< LOD	0.07073	< LOD	< LOD	< LOD	0.04399	0.05966	0.0405	0.07698	0.05998	< LOD
7	Cer(d18:1/16:0)		0	YES	0.28	0.269	0.229	0.459	0.291	0.404	0.176	0.217	0.142	0.214	0.234	0.176	0.222	0.164	0.295	0.213	0.213	0.178	0.337	0.161	0.46	0.386	0.164	0.144	0.365	0.209	0.307	0.343	0.281	0.238	0.24	0.373	0.528	0.32	0.18	0.349	0.251	0.257	0.195	0.138	0.223	0.204	0.475	0.296	0.21
8	Cer(d18:1/ 18:0(OH))		49	no	< LOD	< LOD	< LOD	< LOD	0.603	< LOD	< LOD	< LOD	< LOD	< LOD	< LOD	1.01	< LOD	< LOD	< LOD	< LOD	< LOD	< LOD	< LOD	< LOD	< LOD	< LOD	< LOD	< LOD	0.727	< LOD	< LOD	< LOD	< LOD	< LOD	< LOD	< LOD	< LOD	< LOD	< LOD	< LOD	< LOD	< LOD	< LOD	< LOD	< LOD	< LOD	< LOD	< LOD	< LOD
9	Cer(d18:1/18:0)		0	YES	0.219	0.327	0.198	0.473	0.2	0.3	0.09009	0.144	0.06028	0.109	0.12	0.09217	0.09529	0.06913	0.153	0.09294	0.08163	0.104	0.325	0.08607	0.482	0.45	0.08482	0.07316	0.409	0.118	0.35	0.296	0.317	0.171	0.185	0.4	0.8	0.281	0.103	0.304	0.169	0.165	0.09903	0.08441	0.108	0.102	0.382	0.277	0.132
10	Cer(d18:1/18:1)		21	no	0.03212	0.0325	0.0311	0.04089	< LOD	0.03728	0.03866	< LOD	< LOD	< LOD	< LOD	< LOD	< LOD	< LOD	< LOD	0.04217	< LOD	< LOD	0.04017	0.03035	0.04905	0.0508	< LOD	< LOD	0.0385	0.03273	< LOD	0.03941	0.03317	0.03564	< LOD	0.03679	0.03667	< LOD	< LOD	0.03106	< LOD	0.03215	0.03694	< LOD	0.03623	0.03027	0.0358	< LOD	< LOD
11	Cer(d18:1/ 20:0(OH))		41	no	< LOD	< LOD	< LOD	< LOD	< LOD	< LOD	0.541	< LOD	0.385	< LOD	< LOD	< LOD	< LOD	< LOD	< LOD	< LOD	0.649	< LOD	0.651	< LOD	< LOD	< LOD	< LOD	< LOD	0.515	< LOD	< LOD	< LOD	< LOD	< LOD	< LOD	< LOD	< LOD	< LOD	< LOD	< LOD	0.481	< LOD	< LOD	0.591	< LOD	0.801	0.771	< LOD	< LOD
12	Cer(d18:1/20:0)		1	YES	0.102	0.06371	0.04401	0.107	0.04757	0.08109	0.04058	0.06429	0.02637	0.04936	0.04413	0.06149	0.05773	0.0407	0.06141	0.0359	< LOD	0.05073	0.07531	0.0353	0.115	0.102	0.04539	0.03945	0.07019	0.03744	0.08698	0.06775	0.06583	0.03733	0.05411	0.116	0.128	0.06919	0.0476	0.08292	0.07906	0.07144	0.04949	0.02682	0.08455	0.05622	0.136	0.07131	0.05877
13	Cer(d18:1/22:0)		0	YES	0.911	0.577	0.356	0.788	0.404	0.685	0.271	0.383	0.203	0.477	0.287	0.392	0.359	0.309	0.531	0.332	0.377	0.234	0.521	0.261	1.198	0.929	0.251	0.194	0.754	0.277	0.613	0.541	0.651	0.316	0.332	1.05	1.213	0.674	0.29	0.643	0.573	0.596	0.401	0.194	0.611	0.437	1.328	0.75	0.441
14	Cer(d18:1/23:0)		0	YES	1.328	0.76	0.511	1.152	0.555	1.175	0.451	0.608	0.333	0.692	0.392	0.625	0.556	0.52	0.805	0.603	0.661	0.299	0.815	0.369	1.823	1.476	0.342	0.275	1.258	0.479	0.906	0.813	0.987	0.478	0.447	1.483	1.652	1.167	0.371	0.951	0.839	0.907	0.592	0.259	0.929	0.653	2.139	1.222	0.611
15	Cer(d18:1/24:0)		0	YES	1.375	0.562	0.367	0.757	0.583	0.84	0.416	0.701	0.321	0.64	0.472	0.676	0.51	0.461	0.821	0.502	0.557	0.333	0.526	0.343	1.175	0.881	0.314	0.259	0.885	0.371	0.64	0.61	0.691	0.39	0.375	0.95	1.026	0.751	0.413	0.686	0.939	1.011	0.552	0.27	0.854	0.744	1.712	0.886	0.717
16	Cer(d18:1/24:1)		0	YES	0.533	0.339	0.299	0.548	0.518	0.693	0.233	0.326	0.163	0.286	0.464	0.277	0.286	0.196	0.427	0.241	0.273	0.241	0.479	0.234	0.558	0.512	0.239	0.212	0.553	0.288	0.405	0.449	0.425	0.327	0.301	0.554	0.617	0.461	0.285	0.453	0.46	0.452	0.344	0.188	0.342	0.331	0.976	0.496	0.345
17	Cer(d18:1/25:0)		0	YES	0.377	0.267	0.212	0.409	0.403	0.525	0.181	0.246	0.12	0.227	0.175	0.204	0.192	0.173	0.228	0.184	0.229	0.144	0.322	0.15	0.443	0.351	0.146	0.112	0.455	0.19	0.34	0.336	0.337	0.268	0.213	0.432	0.474	0.4	0.161	0.33	0.273	0.212	0.165	0.124	0.275	0.229	0.948	0.511	0.213
18	Cer(d18:1/26:0)		26	no	0.04634	< LOD	0.02944	< LOD	0.04083	0.0429	0.0258	< LOD	< LOD	< LOD	0.03289	0.02285	< LOD	< LOD	< LOD	< LOD	< LOD	0.02452	0.03026	< LOD	0.05527	0.02848	< LOD	0.02678	0.04333	< LOD	< LOD	< LOD	0.03967	< LOD	< LOD	< LOD	0.02721	0.02801	< LOD	< LOD	0.04887	0.03352	< LOD	0.02253	< LOD	< LOD	0.05695	0.03996	< LOD
19	Cer(d18:1/26:1)		41	no	< LOD	< LOD	< LOD	< LOD	< LOD	< LOD	< LOD	< LOD	< LOD	0.02172	0.01757	0.01049	< LOD	< LOD	< LOD	< LOD	< LOD	< LOD	< LOD	< LOD	< LOD	< LOD	0.01223	< LOD	< LOD	0.01695	< LOD	< LOD	< LOD	< LOD	< LOD	< LOD	< LOD	< LOD	0.01277	< LOD	< LOD	0.01084	0.01737	0.02255	< LOD	< LOD	0.0205	< LOD	< LOD
20	Cer(d18:2/14:0)		52	no	< LOD	< LOD	< LOD	< LOD	< LOD	< LOD	< LOD	< LOD	< LOD	< LOD	< LOD	< LOD	< LOD	< LOD	< LOD	< LOD	< LOD	< LOD	< LOD	< LOD	< LOD	< LOD	< LOD	< LOD	< LOD	< LOD	< LOD	< LOD	< LOD	< LOD	< LOD	< LOD	< LOD	< LOD	< LOD	< LOD	< LOD	< LOD	< LOD	< LOD	< LOD	< LOD	< LOD	< LOD	< LOD
21	Cer(d18:2/16:0)		23	no	< LOD	0.03435	0.02858	< LOD	0.02629	0.03349	< LOD	0.04056	0.01896	0.03322	< LOD	0.01894	0.02032	0.02688	0.02939	< LOD	0.03393	< LOD	0.03185	< LOD	0.02653	0.04064	< LOD	< LOD	< LOD	0.02097	0.04873	< LOD	0.02268	< LOD	0.04054	0.02212	0.04199	0.04721	< LOD	< LOD	< LOD	0.03098	< LOD	< LOD	< LOD	< LOD	0.03537	0.03173	0.02994
22	Cer(d18:2/18:0)		26	no	0.02984	< LOD	0.05379	0.04987	0.04959	0.03635	0.02188	0.04425	0.0281	< LOD	< LOD	< LOD	< LOD	< LOD	< LOD	< LOD	0.03152	< LOD	< LOD	< LOD	< LOD	0.02043	< LOD	< LOD	0.02797	0.03657	0.04366	< LOD	< LOD	0.03161	< LOD	< LOD	0.06001	0.04454	< LOD	< LOD	0.03938	0.02283	< LOD	0.01607	0.02949	< LOD	0.04483	< LOD	< LOD
23	Cer(d18:2/18:1)		51	no	< LOD	< LOD	0.0164	< LOD	< LOD	< LOD	< LOD	< LOD	< LOD	< LOD	< LOD	< LOD	< LOD	< LOD	< LOD	< LOD	< LOD	< LOD	< LOD	< LOD	< LOD	< LOD	< LOD	< LOD	< LOD	< LOD	< LOD	< LOD	< LOD	< LOD	< LOD	< LOD	< LOD	< LOD	< LOD	< LOD	< LOD	< LOD	< LOD	< LOD	< LOD	< LOD	< LOD	< LOD	< LOD
24	Cer(d18:2/20:0)		46	no	0.0169	< LOD	< LOD	< LOD	< LOD	< LOD	< LOD	< LOD	< LOD	0.01461	< LOD	0.0159	< LOD	< LOD	< LOD	< LOD	< LOD	< LOD	< LOD	< LOD	< LOD	0.02378	< LOD	< LOD	< LOD	< LOD	< LOD	< LOD	< LOD	< LOD	< LOD	< LOD	< LOD	< LOD	< LOD	< LOD	< LOD	< LOD	< LOD	< LOD	0.01919	< LOD	< LOD	< LOD	< LOD
25	Cer(d18:2/22:0)		29	no	0.02452	0.04456	0.02327	0.04188	< LOD	< LOD	0.03671	< LOD	< LOD	< LOD	0.03963	0.03928	0.02833	< LOD	0.06551	< LOD	< LOD	< LOD	< LOD	0.04009	0.048	< LOD	< LOD	< LOD	0.03249	< LOD	0.03652	0.05847	< LOD	< LOD	< LOD	< LOD	0.08821	< LOD	< LOD	< LOD	< LOD	< LOD	0.02805	< LOD	< LOD	0.04826	0.04677	0.03929	< LOD
26	Cer(d18:2/23:0)		33	no	< LOD	< LOD	< LOD	< LOD	0.03183	0.03187	< LOD	< LOD	< LOD	< LOD	< LOD	< LOD	< LOD	0.02062	< LOD	< LOD	< LOD	0.02492	0.03198	< LOD	0.02804	0.04076	< LOD	< LOD	< LOD	< LOD	< LOD	0.04093	< LOD	< LOD	< LOD	0.03359	0.02766	< LOD	< LOD	0.02611	< LOD	0.02858	< LOD	< LOD	< LOD	0.02774	< LOD	0.02849	< LOD
27	Cer(d18:2/24:0)		25	no	< LOD	< LOD	< LOD	< LOD	0.04168	0.07167	0.03036	0.04815	< LOD	0.04256	< LOD	< LOD	0.03452	0.02742	< LOD	< LOD	0.04001	< LOD	< LOD	0.0463	< LOD	0.03256	0.0191	< LOD	0.03399	< LOD	0.04326	0.05488	0.03778	0.03356	< LOD	< LOD	0.05047	0.04139	< LOD	< LOD	0.03339	0.04879	< LOD	< LOD	< LOD	0.03006	0.04439	< LOD	0.03011
28	Cer(d18:2/24:1)		20	no	0.04914	0.04689	< LOD	0.03994	0.05642	< LOD	< LOD	0.05097	< LOD	0.05406	0.04205	0.04777	< LOD	< LOD	0.05178	0.04011	0.05122	0.03917	< LOD	0.07635	< LOD	< LOD	< LOD	< LOD	0.03428	0.04426	0.04703	< LOD	< LOD	0.04398	< LOD	< LOD	0.04019	0.0666	0.04134	0.0408	< LOD	0.0421	0.03984	< LOD	0.04063	< LOD	0.08023	0.03445	0.04842
Dihydroceramides (8)
1	Cer(d18:0/ 18:0(OH))		52	no	< LOD	< LOD	< LOD	< LOD	< LOD	< LOD	< LOD	< LOD	< LOD	< LOD	< LOD	< LOD	< LOD	< LOD	< LOD	< LOD	< LOD	< LOD	< LOD	< LOD	< LOD	< LOD	< LOD	< LOD	< LOD	< LOD	< LOD	< LOD	< LOD	< LOD	< LOD	< LOD	< LOD	< LOD	< LOD	< LOD	< LOD	< LOD	< LOD	< LOD	< LOD	< LOD	< LOD	< LOD	< LOD
2	Cer(d18:0/18:0)		52	no	< LOD	< LOD	< LOD	< LOD	< LOD	< LOD	< LOD	< LOD	< LOD	< LOD	< LOD	< LOD	< LOD	< LOD	< LOD	< LOD	< LOD	< LOD	< LOD	< LOD	< LOD	< LOD	< LOD	< LOD	< LOD	< LOD	< LOD	< LOD	< LOD	< LOD	< LOD	< LOD	< LOD	< LOD	< LOD	< LOD	< LOD	< LOD	< LOD	< LOD	< LOD	< LOD	< LOD	< LOD	< LOD
3	Cer(d18:0/20:0)		37	no	< LOD	0.111	0.148	0.08871	< LOD	< LOD	0.06435	< LOD	< LOD	< LOD	< LOD	< LOD	0.131	< LOD	0.073	0.0875	< LOD	< LOD	< LOD	0.0646	< LOD	0.109	< LOD	< LOD	< LOD	< LOD	< LOD	< LOD	< LOD	< LOD	0.133	< LOD	< LOD	< LOD	< LOD	< LOD	0.09471	< LOD	< LOD	< LOD	< LOD	< LOD	0.243	0.223	< LOD
4	Cer(d18:0/22:0)		38	no	< LOD	< LOD	0.249	< LOD	< LOD	0.177	< LOD	< LOD	< LOD	< LOD	< LOD	< LOD	< LOD	< LOD	< LOD	< LOD	< LOD	< LOD	< LOD	< LOD	0.204	0.265	< LOD	< LOD	0.21	< LOD	0.165	< LOD	< LOD	< LOD	< LOD	< LOD	0.312	0.23	< LOD	< LOD	0.199	< LOD	< LOD	< LOD	< LOD	< LOD	0.478	0.412	< LOD
5	Cer(d18:0/24:0)		28	no	0.4	0.268	< LOD	< LOD	< LOD	0.172	< LOD	< LOD	< LOD	< LOD	< LOD	0.161	0.136	0.156	< LOD	0.127	0.13	< LOD	< LOD	< LOD	< LOD	0.352	< LOD	< LOD	< LOD	< LOD	0.215	< LOD	< LOD	< LOD	0.143	< LOD	0.337	0.207	< LOD	0.203	0.292	< LOD	< LOD	< LOD	0.218	0.211	0.554	0.463	< LOD
6	Cer(d18:0/24:1)		50	no	< LOD	< LOD	< LOD	< LOD	< LOD	< LOD	< LOD	< LOD	< LOD	< LOD	< LOD	< LOD	< LOD	< LOD	< LOD	< LOD	< LOD	< LOD	< LOD	< LOD	< LOD	< LOD	< LOD	< LOD	< LOD	< LOD	< LOD	< LOD	< LOD	< LOD	< LOD	< LOD	< LOD	< LOD	< LOD	< LOD	< LOD	< LOD	< LOD	< LOD	< LOD	< LOD	0.427	0.357	< LOD
7	Cer(d18:0/ 26:1(OH))		52	no	< LOD	< LOD	< LOD	< LOD	< LOD	< LOD	< LOD	< LOD	< LOD	< LOD	< LOD	< LOD	< LOD	< LOD	< LOD	< LOD	< LOD	< LOD	< LOD	< LOD	< LOD	< LOD	< LOD	< LOD	< LOD	< LOD	< LOD	< LOD	< LOD	< LOD	< LOD	< LOD	< LOD	< LOD	< LOD	< LOD	< LOD	< LOD	< LOD	< LOD	< LOD	< LOD	< LOD	< LOD	< LOD
8	Cer(d18:0/26:1)		52	no	< LOD	< LOD	< LOD	< LOD	< LOD	< LOD	< LOD	< LOD	< LOD	< LOD	< LOD	< LOD	< LOD	< LOD	< LOD	< LOD	< LOD	< LOD	< LOD	< LOD	< LOD	< LOD	< LOD	< LOD	< LOD	< LOD	< LOD	< LOD	< LOD	< LOD	< LOD	< LOD	< LOD	< LOD	< LOD	< LOD	< LOD	< LOD	< LOD	< LOD	< LOD	< LOD	< LOD	< LOD	< LOD
Hexosylceramides (19)
1	HexCer (d16:1/22:0)		50	no	< LOD	< LOD	< LOD	< LOD	< LOD	< LOD	< LOD	< LOD	< LOD	< LOD	< LOD	< LOD	< LOD	< LOD	< LOD	< LOD	< LOD	< LOD	< LOD	< LOD	< LOD	< LOD	< LOD	< LOD	< LOD	< LOD	< LOD	0.06212	< LOD	< LOD	< LOD	< LOD	< LOD	< LOD	< LOD	0.135	< LOD	< LOD	< LOD	< LOD	< LOD	< LOD	< LOD	< LOD	< LOD
2	HexCer (d16:1/24:0)		48	no	< LOD	< LOD	< LOD	0.184	< LOD	< LOD	< LOD	< LOD	< LOD	< LOD	< LOD	< LOD	< LOD	< LOD	< LOD	< LOD	< LOD	0.08478	< LOD	< LOD	< LOD	< LOD	< LOD	< LOD	< LOD	< LOD	< LOD	< LOD	< LOD	< LOD	< LOD	< LOD	< LOD	0.155	< LOD	< LOD	< LOD	< LOD	< LOD	< LOD	< LOD	< LOD	< LOD	< LOD	0.08779
3	HexCer (d18:1/14:0)		45	no	< LOD	< LOD	< LOD	< LOD	< LOD	0.03314	< LOD	< LOD	< LOD	< LOD	< LOD	< LOD	0.02681	< LOD	< LOD	< LOD	< LOD	< LOD	< LOD	< LOD	0.02318	< LOD	< LOD	< LOD	< LOD	0.02413	< LOD	< LOD	< LOD	0.02335	< LOD	0.0282	< LOD	< LOD	< LOD	< LOD	0.03254	< LOD	< LOD	< LOD	< LOD	< LOD	< LOD	< LOD	< LOD
4	HexCer (d18:1/16:0)		0	YES	0.484	0.592	0.396	0.54	0.961	0.865	0.406	0.413	0.264	0.37	0.725	0.294	0.504	0.343	0.711	0.414	0.552	0.443	0.625	0.485	0.474	0.415	0.354	0.415	0.431	0.336	0.42	0.482	0.447	0.457	0.588	0.51	0.524	0.562	0.481	0.827	0.634	0.611	0.462	0.42	0.414	0.823	0.677	0.529	0.426
5	HexCer (d18:1/18:0)		20	no	0.07749	0.131	0.07938	< LOD	0.122	0.134	0.06475	0.104	< LOD	< LOD	< LOD	< LOD	< LOD	0.07609	< LOD	0.04613	< LOD	0.0785	0.07299	< LOD	< LOD	0.06849	0.05561	0.03351	0.09573	< LOD	0.09411	0.105	0.07724	0.08574	< LOD	0.09472	0.18	0.164	< LOD	< LOD	0.08724	0.07868	< LOD	< LOD	< LOD	0.101	0.126	< LOD	0.0919
6	HexCer (d18:1/18:1)		5	YES	0.05972	0.04966	0.04361	0.04305	0.05277	0.05166	< LOD	< LOD	0.02539	0.04384	0.04709	0.02449	0.04276	< LOD	0.05909	0.03517	0.03798	< LOD	0.04937	0.02436	0.05146	0.04281	0.0361	0.04795	0.06882	0.02521	0.04209	0.05282	0.03763	< LOD	0.04344	0.04546	0.05215	0.05834	0.03651	0.06159	0.05906	0.06213	0.03885	0.03982	0.0381	0.05307	0.08023	0.06213	0.05655
7	HexCer (d18:1/20:0)		30	no	0.144	0.101	< LOD	0.142	< LOD	< LOD	< LOD	< LOD	< LOD	0.08377	0.06985	0.0962	0.06121	0.05973	< LOD	0.09533	0.069	< LOD	< LOD	< LOD	0.118	0.283	< LOD	0.09277	< LOD	0.116	< LOD	0.181	< LOD	< LOD	0.116	< LOD	< LOD	< LOD	< LOD	< LOD	0.126	< LOD	< LOD	0.08403	0.08052	< LOD	< LOD	< LOD	< LOD
8	HexCer (d18:1/22:0)		3	YES	1.163	1.118	0.766	1.525	1.388	1.393	0.862	0.669	0.751	0.648	1.018	0.555	0.916	0.618	< LOD	0.833	< LOD	0.712	0.872	0.887	1.306	1.281	0.616	0.776	1.146	0.735	1.097	1.605	0.938	0.838	0.75	1.144	1.761	1.284	0.733	1.218	1.024	1.386	< LOD	0.8	1.077	0.872	1.424	1.277	0.97
9	HexCer (d18:1/23:0)		16	no	< LOD	< LOD	0.4	< LOD	< LOD	1.081	0.45	0.387	< LOD	0.463	0.412	< LOD	< LOD	< LOD	0.585	0.727	< LOD	0.422	< LOD	0.622	0.427	0.419	0.216	< LOD	0.562	< LOD	0.533	< LOD	0.482	< LOD	0.648	0.548	0.59	0.667	0.537	0.96	0.624	0.713	0.649	< LOD	< LOD	0.463	0.739	0.563	0.563
10	HexCer (d18:1/24:0)		1	YES	0.477	0.431	0.339	0.507	0.694	0.742	0.299	0.409	0.282	0.333	0.51	0.235	0.573	0.261	0.434	0.449	0.346	0.371	0.461	0.404	0.427	0.37	< LOD	0.334	0.444	0.37	0.439	0.588	0.395	0.405	0.439	0.377	0.698	0.533	0.649	0.689	0.483	0.523	0.406	0.347	0.341	0.549	0.598	0.575	0.331
11	HexCer (d18:1/24:1)		1	YES	1.114	1.241	< LOD	1.26	2.317	2.029	0.949	1.3	0.908	1.138	1.958	1.122	1.594	0.845	1.586	1.379	1.47	1.29	1.708	1.046	1.03	1.126	1.143	1.172	1.453	0.841	1.308	1.424	1.136	1.351	1.325	1.333	1.201	1.57	1.515	2.097	1.761	1.563	1.375	1.258	1.218	1.559	1.81	1.357	1.317
12	HexCer (d18:1/26:0)		22	no	0.136	< LOD	0.07947	0.08327	0.137	0.08364	< LOD	0.09297	< LOD	0.06195	< LOD	< LOD	< LOD	< LOD	0.07835	0.06125	0.08039	0.07684	< LOD	< LOD	0.143	0.08646	< LOD	< LOD	0.08789	0.07267	< LOD	0.121	0.09099	< LOD	< LOD	< LOD	0.07924	0.07246	< LOD	0.07494	0.08868	0.08267	< LOD	< LOD	< LOD	< LOD	0.169	0.0972	0.07895
13	HexCer (d18:1/26:1)		47	no	0.07534	< LOD	< LOD	< LOD	< LOD	< LOD	0.07539	< LOD	< LOD	< LOD	< LOD	< LOD	< LOD	< LOD	< LOD	< LOD	< LOD	< LOD	< LOD	< LOD	< LOD	< LOD	< LOD	< LOD	< LOD	< LOD	< LOD	< LOD	< LOD	< LOD	< LOD	< LOD	0.07536	0.07998	< LOD	< LOD	< LOD	< LOD	< LOD	< LOD	< LOD	< LOD	0.08464	< LOD	< LOD
14	HexCer (d18:2/16:0)		42	no	< LOD	< LOD	< LOD	< LOD	0.0732	0.136	0.04174	< LOD	< LOD	< LOD	0.04047	< LOD	< LOD	< LOD	< LOD	< LOD	< LOD	0.07584	< LOD	0.07346	< LOD	< LOD	< LOD	< LOD	< LOD	< LOD	0.06139	< LOD	< LOD	< LOD	< LOD	< LOD	< LOD	< LOD	< LOD	< LOD	< LOD	< LOD	0.06213	< LOD	< LOD	< LOD	< LOD	< LOD	0.07792
15	HexCer (d18:2/18:0)		48	no	< LOD	< LOD	< LOD	< LOD	0.02914	< LOD	< LOD	< LOD	0.02348	< LOD	< LOD	< LOD	0.03121	< LOD	< LOD	< LOD	< LOD	< LOD	0.02929	< LOD	< LOD	< LOD	< LOD	< LOD	< LOD	< LOD	< LOD	< LOD	< LOD	< LOD	< LOD	< LOD	< LOD	< LOD	< LOD	< LOD	< LOD	< LOD	< LOD	< LOD	< LOD	< LOD	< LOD	< LOD	< LOD
16	HexCer (d18:2/20:0)		52	no	< LOD	< LOD	< LOD	< LOD	< LOD	< LOD	< LOD	< LOD	< LOD	< LOD	< LOD	< LOD	< LOD	< LOD	< LOD	< LOD	< LOD	< LOD	< LOD	< LOD	< LOD	< LOD	< LOD	< LOD	< LOD	< LOD	< LOD	< LOD	< LOD	< LOD	< LOD	< LOD	< LOD	< LOD	< LOD	< LOD	< LOD	< LOD	< LOD	< LOD	< LOD	< LOD	< LOD	< LOD	< LOD
17	HexCer (d18:2/22:0)		49	no	< LOD	< LOD	< LOD	< LOD	< LOD	< LOD	< LOD	< LOD	< LOD	< LOD	< LOD	< LOD	< LOD	< LOD	< LOD	< LOD	< LOD	< LOD	< LOD	< LOD	< LOD	< LOD	< LOD	< LOD	< LOD	< LOD	< LOD	< LOD	< LOD	< LOD	< LOD	< LOD	< LOD	< LOD	< LOD	< LOD	< LOD	0.154	< LOD	0.163	< LOD	< LOD	0.251	< LOD	< LOD
18	HexCer (d18:2/23:0)		52	no	< LOD	< LOD	< LOD	< LOD	< LOD	< LOD	< LOD	< LOD	< LOD	< LOD	< LOD	< LOD	< LOD	< LOD	< LOD	< LOD	< LOD	< LOD	< LOD	< LOD	< LOD	< LOD	< LOD	< LOD	< LOD	< LOD	< LOD	< LOD	< LOD	< LOD	< LOD	< LOD	< LOD	< LOD	< LOD	< LOD	< LOD	< LOD	< LOD	< LOD	< LOD	< LOD	< LOD	< LOD	< LOD
19	HexCer (d18:2/24:0)		39	no	< LOD	0.23	< LOD	0.291	< LOD	< LOD	< LOD	< LOD	< LOD	< LOD	< LOD	< LOD	< LOD	< LOD	< LOD	< LOD	< LOD	0.173	< LOD	< LOD	< LOD	< LOD	0.147	< LOD	< LOD	0.09965	0.104	< LOD	0.182	< LOD	< LOD	0.171	< LOD	< LOD	< LOD	< LOD	< LOD	< LOD	< LOD	< LOD	0.113	< LOD	0.173	< LOD	< LOD
Dihexosylceramides (9)
1	Hex2Cer (d18:1/14:0)		46	no	< LOD	< LOD	< LOD	< LOD	0.07864	< LOD	< LOD	< LOD	< LOD	< LOD	< LOD	< LOD	< LOD	< LOD	< LOD	< LOD	< LOD	< LOD	< LOD	< LOD	< LOD	< LOD	< LOD	< LOD	< LOD	< LOD	< LOD	< LOD	< LOD	< LOD	< LOD	< LOD	0.06261	0.0586	0.05213	< LOD	0.0564	< LOD	< LOD	< LOD	< LOD	< LOD	0.05562	< LOD	< LOD
2	Hex2Cer (d18:1/16:0)		0	YES	0.66	0.674	0.472	0.633	0.845	0.89	0.669	0.663	0.558	0.676	0.913	0.525	0.764	0.565	0.748	0.716	0.902	0.681	0.74	0.578	0.717	0.55	0.531	0.598	0.737	0.459	0.668	0.684	0.503	0.789	0.694	0.512	0.714	0.688	0.708	0.86	0.79	0.737	0.74	0.418	0.614	0.755	0.741	0.574	0.802
3	Hex2Cer (d18:1/18:0)		7	no	0.07696	0.113	0.08013	0.172	0.111	0.101	< LOD	< LOD	0.06513	0.0814	0.101	< LOD	0.106	0.05677	0.09083	0.07357	0.08527	0.09655	0.08968	< LOD	0.08856	0.09369	0.07224	0.0621	0.07785	0.0638	0.115	< LOD	0.0669	0.13	0.11	0.07337	0.138	0.09502	0.09884	0.09785	0.123	0.156	0.114	< LOD	< LOD	0.106	0.102	0.05648	0.09685
4	Hex2Cer (d18:1/20:0)		32	no	< LOD	< LOD	< LOD	< LOD	< LOD	< LOD	< LOD	< LOD	0.01643	< LOD	0.02614	< LOD	< LOD	< LOD	< LOD	< LOD	0.02011	< LOD	< LOD	< LOD	0.0293	0.02787	< LOD	0.01726	0.01856	< LOD	0.04461	< LOD	0.03781	< LOD	< LOD	0.02768	< LOD	0.02453	< LOD	0.03636	0.03447	0.03852	0.03509	< LOD	< LOD	< LOD	0.03409	< LOD	< LOD
5	Hex2Cer (d18:1/22:0)		27	no	0.08887	< LOD	0.07143	< LOD	< LOD	< LOD	< LOD	< LOD	< LOD	< LOD	0.09544	0.04922	< LOD	< LOD	< LOD	< LOD	0.08823	0.08795	< LOD	< LOD	0.07607	0.05496	0.07348	< LOD	< LOD	0.0475	< LOD	0.05964	< LOD	0.09035	0.08349	< LOD	< LOD	0.09244	0.06245	< LOD	0.07075	0.107	0.05643	0.07202	< LOD	0.08141	0.09092	< LOD	0.05829
6	Hex2Cer (d18:1/24:0)		25	no	< LOD	< LOD	< LOD	< LOD	0.105	0.06539	0.11	0.141	0.09153	< LOD	0.09202	0.09956	0.09978	< LOD	0.101	0.05934	< LOD	0.09234	0.06556	< LOD	< LOD	0.153	0.101	0.05729	< LOD	< LOD	0.139	< LOD	0.05421	0.08324	0.07362	< LOD	0.08006	0.06967	0.06546	< LOD	< LOD	< LOD	< LOD	0.09933	< LOD	0.103	< LOD	< LOD	< LOD
7	Hex2Cer (d18:1/24:1)		14	no	0.139	0.104	< LOD	< LOD	0.126	0.126	< LOD	0.167	0.06397	0.08234	0.155	0.06937	0.144	0.05666	< LOD	0.126	< LOD	0.101	0.122	0.07536	< LOD	0.06535	< LOD	0.07045	0.124	< LOD	< LOD	< LOD	0.102	0.09287	0.101	0.09042	0.07741	0.119	0.16	0.118	0.119	0.141	0.104	< LOD	< LOD	0.162	0.131	< LOD	0.09519
8	Hex2Cer (d18:1/26:0)		52	no	< LOD	< LOD	< LOD	< LOD	< LOD	< LOD	< LOD	< LOD	< LOD	< LOD	< LOD	< LOD	< LOD	< LOD	< LOD	< LOD	< LOD	< LOD	< LOD	< LOD	< LOD	< LOD	< LOD	< LOD	< LOD	< LOD	< LOD	< LOD	< LOD	< LOD	< LOD	< LOD	< LOD	< LOD	< LOD	< LOD	< LOD	< LOD	< LOD	< LOD	< LOD	< LOD	< LOD	< LOD	< LOD
9	Hex2Cer (d18:1/26:1)		51	no	< LOD	< LOD	< LOD	< LOD	< LOD	< LOD	< LOD	< LOD	< LOD	< LOD	< LOD	< LOD	< LOD	< LOD	< LOD	< LOD	< LOD	< LOD	< LOD	< LOD	< LOD	< LOD	< LOD	< LOD	< LOD	< LOD	< LOD	< LOD	< LOD	< LOD	< LOD	0.02878	< LOD	< LOD	< LOD	< LOD	< LOD	< LOD	< LOD	< LOD	< LOD	< LOD	< LOD	< LOD	< LOD
Trihexosylceramides (6)
1	Hex3Cer (d18:1/16:0)		12	no	0.314	0.323	0.272	0.431	0.492	< LOD	0.436	< LOD	0.196	0.307	0.474	< LOD	0.413	0.325	< LOD	0.402	0.342	0.538	< LOD	< LOD	0.364	0.321	0.42	0.356	0.381	< LOD	0.421	0.497	0.27	0.562	0.563	< LOD	< LOD	0.401	0.619	0.516	0.511	0.499	0.487	0.23	0.487	0.692	0.417	0.453	0.429
2	Hex3Cer (d18:1/18:0)		49	no	< LOD	< LOD	< LOD	< LOD	< LOD	< LOD	< LOD	< LOD	< LOD	< LOD	0.127	< LOD	< LOD	< LOD	< LOD	< LOD	< LOD	< LOD	< LOD	0.121	< LOD	< LOD	< LOD	< LOD	< LOD	< LOD	< LOD	< LOD	< LOD	< LOD	< LOD	< LOD	< LOD	< LOD	< LOD	< LOD	< LOD	< LOD	< LOD	< LOD	< LOD	0.153	< LOD	< LOD	< LOD
3	Hex3Cer (d18:1/24:1)		38	no	< LOD	0.134	< LOD	< LOD	0.214	0.254	0.14	< LOD	< LOD	0.269	< LOD	< LOD	< LOD	< LOD	0.214	0.155	0.15	0.185	< LOD	< LOD	< LOD	< LOD	< LOD	0.0787	0.171	0.06613	0.134	< LOD	< LOD	< LOD	< LOD	< LOD	< LOD	< LOD	< LOD	< LOD	< LOD	< LOD	< LOD	< LOD	< LOD	0.218	< LOD	< LOD	< LOD
4	Hex3Cer (d18:1/26:1)		51	no	< LOD	< LOD	< LOD	< LOD	< LOD	< LOD	< LOD	< LOD	< LOD	< LOD	< LOD	< LOD	< LOD	< LOD	< LOD	< LOD	< LOD	< LOD	< LOD	< LOD	< LOD	< LOD	< LOD	< LOD	< LOD	< LOD	< LOD	< LOD	< LOD	< LOD	< LOD	< LOD	< LOD	< LOD	< LOD	< LOD	< LOD	< LOD	< LOD	< LOD	< LOD	0.09735	< LOD	< LOD	< LOD
5	Hex3Cer (d18:1_20:0)		52	no	< LOD	< LOD	< LOD	< LOD	< LOD	< LOD	< LOD	< LOD	< LOD	< LOD	< LOD	< LOD	< LOD	< LOD	< LOD	< LOD	< LOD	< LOD	< LOD	< LOD	< LOD	< LOD	< LOD	< LOD	< LOD	< LOD	< LOD	< LOD	< LOD	< LOD	< LOD	< LOD	< LOD	< LOD	< LOD	< LOD	< LOD	< LOD	< LOD	< LOD	< LOD	< LOD	< LOD	< LOD	< LOD
6	Hex3Cer (d18:1_22:0)		51	no	< LOD	< LOD	< LOD	< LOD	< LOD	< LOD	< LOD	< LOD	< LOD	< LOD	0.159	< LOD	< LOD	< LOD	< LOD	< LOD	< LOD	< LOD	< LOD	< LOD	< LOD	< LOD	< LOD	< LOD	< LOD	< LOD	< LOD	< LOD	< LOD	< LOD	< LOD	< LOD	< LOD	< LOD	< LOD	< LOD	< LOD	< LOD	< LOD	< LOD	< LOD	< LOD	< LOD	< LOD	< LOD
Diglycerides (44)
1	DG(14:0_14:0)		52	no	< LOD	< LOD	< LOD	< LOD	< LOD	< LOD	< LOD	< LOD	< LOD	< LOD	< LOD	< LOD	< LOD	< LOD	< LOD	< LOD	< LOD	< LOD	< LOD	< LOD	< LOD	< LOD	< LOD	< LOD	< LOD	< LOD	< LOD	< LOD	< LOD	< LOD	< LOD	< LOD	< LOD	< LOD	< LOD	< LOD	< LOD	< LOD	< LOD	< LOD	< LOD	< LOD	< LOD	< LOD	< LOD
2	DG(14:0_18:1)		45	no	< LOD	< LOD	< LOD	< LOD	< LOD	< LOD	< LOD	< LOD	< LOD	< LOD	< LOD	< LOD	< LOD	< LOD	< LOD	< LOD	< LOD	< LOD	< LOD	< LOD	1.429	1.151	< LOD	< LOD	1.091	< LOD	1.489	1.086	< LOD	< LOD	< LOD	< LOD	< LOD	< LOD	< LOD	< LOD	< LOD	< LOD	< LOD	< LOD	< LOD	< LOD	1.512	< LOD	< LOD
3	DG(14:0_18:2)		51	no	< LOD	< LOD	< LOD	< LOD	< LOD	< LOD	< LOD	< LOD	< LOD	< LOD	< LOD	< LOD	< LOD	< LOD	< LOD	< LOD	< LOD	< LOD	< LOD	< LOD	< LOD	< LOD	< LOD	< LOD	< LOD	< LOD	0.641	< LOD	< LOD	< LOD	< LOD	< LOD	< LOD	< LOD	< LOD	< LOD	< LOD	< LOD	< LOD	< LOD	< LOD	< LOD	< LOD	< LOD	< LOD
4	DG(14:0_20:0)		52	no	< LOD	< LOD	< LOD	< LOD	< LOD	< LOD	< LOD	< LOD	< LOD	< LOD	< LOD	< LOD	< LOD	< LOD	< LOD	< LOD	< LOD	< LOD	< LOD	< LOD	< LOD	< LOD	< LOD	< LOD	< LOD	< LOD	< LOD	< LOD	< LOD	< LOD	< LOD	< LOD	< LOD	< LOD	< LOD	< LOD	< LOD	< LOD	< LOD	< LOD	< LOD	< LOD	< LOD	< LOD	< LOD
5	DG(14:1_18:1)		50	no	< LOD	< LOD	< LOD	< LOD	< LOD	< LOD	< LOD	< LOD	< LOD	< LOD	< LOD	< LOD	< LOD	< LOD	< LOD	< LOD	< LOD	< LOD	< LOD	< LOD	< LOD	< LOD	< LOD	< LOD	< LOD	< LOD	< LOD	< LOD	< LOD	< LOD	< LOD	< LOD	0.168	< LOD	< LOD	< LOD	< LOD	< LOD	0.132	< LOD	< LOD	< LOD	< LOD	< LOD	< LOD
6	DG(14:1_20:2)		52	no	< LOD	< LOD	< LOD	< LOD	< LOD	< LOD	< LOD	< LOD	< LOD	< LOD	< LOD	< LOD	< LOD	< LOD	< LOD	< LOD	< LOD	< LOD	< LOD	< LOD	< LOD	< LOD	< LOD	< LOD	< LOD	< LOD	< LOD	< LOD	< LOD	< LOD	< LOD	< LOD	< LOD	< LOD	< LOD	< LOD	< LOD	< LOD	< LOD	< LOD	< LOD	< LOD	< LOD	< LOD	< LOD
7	DG(16:0_16:0)		52	no	< LOD	< LOD	< LOD	< LOD	< LOD	< LOD	< LOD	< LOD	< LOD	< LOD	< LOD	< LOD	< LOD	< LOD	< LOD	< LOD	< LOD	< LOD	< LOD	< LOD	< LOD	< LOD	< LOD	< LOD	< LOD	< LOD	< LOD	< LOD	< LOD	< LOD	< LOD	< LOD	< LOD	< LOD	< LOD	< LOD	< LOD	< LOD	< LOD	< LOD	< LOD	< LOD	< LOD	< LOD	< LOD
8	DG(16:0_16:1)		41	no	< LOD	0.478	< LOD	0.53	< LOD	0.584	< LOD	< LOD	< LOD	< LOD	< LOD	0.575	< LOD	< LOD	< LOD	< LOD	< LOD	0.643	< LOD	< LOD	0.788	0.871	< LOD	< LOD	< LOD	< LOD	0.658	< LOD	< LOD	< LOD	< LOD	< LOD	< LOD	< LOD	< LOD	< LOD	< LOD	< LOD	< LOD	< LOD	< LOD	< LOD	0.798	< LOD	< LOD
9	DG(16:0_18:1)		8	no	1.498	1.722	2.168	3.784	2.075	1.536	2.041	3.218	< LOD	1.642	2.608	3.542	1.943	1.584	< LOD	1.74	1.441	4.257	< LOD	< LOD	5.852	3.774	1.904	< LOD	2.185	< LOD	5.587	3.809	1.732	< LOD	< LOD	2.223	2.869	2.296	1.712	1.854	2.462	1.725	1.682	2.053	3.685	1.72	8.105	3.346	1.391
10	DG(16:0_18:2)		4	YES	1.112	0.895	< LOD	1.371	1.359	0.694	0.805	1.512	0.395	0.969	1.606	1.928	1.055	1.11	0.954	1.002	0.908	1.635	0.902	1.411	1.45	1.076	0.876	0.617	1.268	0.701	1.925	1.388	< LOD	< LOD	0.658	0.981	1.311	1.046	1.081	1.051	1.429	1.368	0.77	1.024	1.315	1.135	2.177	1.139	0.806
11	DG(16:0_20:0)		52	no	< LOD	< LOD	< LOD	< LOD	< LOD	< LOD	< LOD	< LOD	< LOD	< LOD	< LOD	< LOD	< LOD	< LOD	< LOD	< LOD	< LOD	< LOD	< LOD	< LOD	< LOD	< LOD	< LOD	< LOD	< LOD	< LOD	< LOD	< LOD	< LOD	< LOD	< LOD	< LOD	< LOD	< LOD	< LOD	< LOD	< LOD	< LOD	< LOD	< LOD	< LOD	< LOD	< LOD	< LOD	< LOD
12	DG(16:0_20:3)		50	no	< LOD	< LOD	< LOD	< LOD	< LOD	< LOD	< LOD	< LOD	< LOD	< LOD	< LOD	< LOD	< LOD	< LOD	< LOD	< LOD	< LOD	< LOD	< LOD	< LOD	< LOD	< LOD	< LOD	< LOD	< LOD	< LOD	< LOD	< LOD	< LOD	< LOD	< LOD	< LOD	< LOD	< LOD	< LOD	< LOD	< LOD	< LOD	< LOD	< LOD	< LOD	< LOD	< LOD	< LOD	< LOD
13	DG(16:0_20:4)		49	no	< LOD	< LOD	< LOD	< LOD	< LOD	< LOD	< LOD	< LOD	< LOD	< LOD	< LOD	< LOD	< LOD	< LOD	< LOD	< LOD	< LOD	< LOD	< LOD	< LOD	< LOD	< LOD	< LOD	< LOD	< LOD	< LOD	0.619	0.464	< LOD	< LOD	< LOD	< LOD	0.582	< LOD	< LOD	< LOD	< LOD	< LOD	< LOD	< LOD	< LOD	< LOD	< LOD	< LOD	< LOD
14	DG(16:1_18:0)		51	no	< LOD	< LOD	< LOD	< LOD	< LOD	< LOD	< LOD	< LOD	< LOD	< LOD	< LOD	< LOD	< LOD	< LOD	< LOD	< LOD	< LOD	< LOD	< LOD	< LOD	< LOD	0.374	< LOD	< LOD	< LOD	< LOD	< LOD	< LOD	< LOD	< LOD	< LOD	< LOD	< LOD	< LOD	< LOD	< LOD	< LOD	< LOD	< LOD	< LOD	< LOD	< LOD	< LOD	< LOD	< LOD
15	DG(16:1_18:1)		51	no	< LOD	< LOD	< LOD	< LOD	< LOD	< LOD	< LOD	< LOD	< LOD	< LOD	< LOD	< LOD	< LOD	< LOD	< LOD	< LOD	< LOD	< LOD	< LOD	< LOD	< LOD	< LOD	< LOD	< LOD	< LOD	< LOD	< LOD	< LOD	< LOD	< LOD	< LOD	< LOD	< LOD	< LOD	< LOD	< LOD	< LOD	< LOD	< LOD	< LOD	< LOD	< LOD	< LOD	< LOD	< LOD
16	DG(16:1_18:2)		47	no	< LOD	< LOD	< LOD	< LOD	< LOD	< LOD	< LOD	< LOD	< LOD	< LOD	< LOD	0.277	< LOD	< LOD	< LOD	< LOD	< LOD	< LOD	< LOD	< LOD	< LOD	< LOD	< LOD	< LOD	< LOD	< LOD	< LOD	< LOD	< LOD	< LOD	< LOD	< LOD	0.193	< LOD	< LOD	< LOD	< LOD	< LOD	< LOD	< LOD	< LOD	< LOD	< LOD	0.276	< LOD
17	DG(16:1_20:0)		43	no	< LOD	0.912	0.481	< LOD	< LOD	< LOD	0.388	< LOD	< LOD	< LOD	< LOD	< LOD	< LOD	0.316	0.42	< LOD	< LOD	< LOD	< LOD	< LOD	< LOD	< LOD	< LOD	< LOD	< LOD	< LOD	0.434	< LOD	< LOD	< LOD	< LOD	< LOD	< LOD	< LOD	< LOD	< LOD	< LOD	< LOD	< LOD	< LOD	< LOD	< LOD	< LOD	< LOD	< LOD
18	DG(17:0_17:1)		52	no	< LOD	< LOD	< LOD	< LOD	< LOD	< LOD	< LOD	< LOD	< LOD	< LOD	< LOD	< LOD	< LOD	< LOD	< LOD	< LOD	< LOD	< LOD	< LOD	< LOD	< LOD	< LOD	< LOD	< LOD	< LOD	< LOD	< LOD	< LOD	< LOD	< LOD	< LOD	< LOD	< LOD	< LOD	< LOD	< LOD	< LOD	< LOD	< LOD	< LOD	< LOD	< LOD	< LOD	< LOD	< LOD
19	DG(17:0_18:1)		7	no	0.507	< LOD	0.704	0.623	0.658	0.826	0.347	0.338	0.319	< LOD	0.536	0.324	< LOD	< LOD	0.529	0.433	0.458	0.641	0.494	0.343	0.916	0.766	0.447	0.501	0.575	0.821	0.626	0.833	0.598	0.54	0.556	0.621	0.854	0.547	< LOD	0.57	0.502	< LOD	0.626	0.391	0.481	< LOD	1.067	0.584	0.394
20	DG(18:0_20:0)		52	no	< LOD	< LOD	< LOD	< LOD	< LOD	< LOD	< LOD	< LOD	< LOD	< LOD	< LOD	< LOD	< LOD	< LOD	< LOD	< LOD	< LOD	< LOD	< LOD	< LOD	< LOD	< LOD	< LOD	< LOD	< LOD	< LOD	< LOD	< LOD	< LOD	< LOD	< LOD	< LOD	< LOD	< LOD	< LOD	< LOD	< LOD	< LOD	< LOD	< LOD	< LOD	< LOD	< LOD	< LOD	< LOD
21	DG(18:0_20:4)		51	no	< LOD	< LOD	< LOD	< LOD	< LOD	< LOD	< LOD	< LOD	< LOD	< LOD	< LOD	< LOD	< LOD	< LOD	< LOD	< LOD	< LOD	< LOD	< LOD	< LOD	< LOD	< LOD	< LOD	< LOD	< LOD	< LOD	< LOD	< LOD	< LOD	< LOD	< LOD	< LOD	< LOD	< LOD	< LOD	< LOD	< LOD	< LOD	< LOD	< LOD	< LOD	< LOD	< LOD	< LOD	< LOD
22	DG(18:1_18:1)		30	no	< LOD	< LOD	0.918	0.91	< LOD	< LOD	< LOD	0.827	< LOD	< LOD	0.943	1.592	< LOD	< LOD	< LOD	< LOD	< LOD	1.295	< LOD	< LOD	2.116	1.506	< LOD	< LOD	0.786	< LOD	1.079	0.98	< LOD	< LOD	< LOD	0.779	1.253	0.863	< LOD	< LOD	< LOD	0.737	< LOD	< LOD	1.025	< LOD	1.546	0.786	< LOD
23	DG(18:1_18:2)		15	no	< LOD	0.659	< LOD	1.27	< LOD	1.043	1.13	1.32	< LOD	< LOD	2.595	2.401	1.201	1.02	1.534	1.012	< LOD	1.38	1.147	< LOD	2.083	1.822	1.867	< LOD	< LOD	< LOD	1.498	1.951	0.653	< LOD	1.533	0.778	1.288	< LOD	< LOD	1.221	1.287	0.921	0.944	1.258	2.405	1.213	2.057	1.277	1.672
24	DG(18:1_18:3)		52	no	< LOD	< LOD	< LOD	< LOD	< LOD	< LOD	< LOD	< LOD	< LOD	< LOD	< LOD	< LOD	< LOD	< LOD	< LOD	< LOD	< LOD	< LOD	< LOD	< LOD	< LOD	< LOD	< LOD	< LOD	< LOD	< LOD	< LOD	< LOD	< LOD	< LOD	< LOD	< LOD	< LOD	< LOD	< LOD	< LOD	< LOD	< LOD	< LOD	< LOD	< LOD	< LOD	< LOD	< LOD	< LOD
25	DG(18:1_18:4)		52	no	< LOD	< LOD	< LOD	< LOD	< LOD	< LOD	< LOD	< LOD	< LOD	< LOD	< LOD	< LOD	< LOD	< LOD	< LOD	< LOD	< LOD	< LOD	< LOD	< LOD	< LOD	< LOD	< LOD	< LOD	< LOD	< LOD	< LOD	< LOD	< LOD	< LOD	< LOD	< LOD	< LOD	< LOD	< LOD	< LOD	< LOD	< LOD	< LOD	< LOD	< LOD	< LOD	< LOD	< LOD	< LOD
26	DG(18:1_20:0)		40	no	< LOD	0.303	< LOD	< LOD	< LOD	0.253	< LOD	< LOD	< LOD	< LOD	0.245	0.28	< LOD	< LOD	< LOD	< LOD	< LOD	< LOD	< LOD	< LOD	0.233	0.265	< LOD	< LOD	< LOD	< LOD	0.257	< LOD	< LOD	< LOD	< LOD	< LOD	< LOD	0.338	< LOD	< LOD	< LOD	< LOD	< LOD	0.237	< LOD	< LOD	< LOD	0.515	< LOD
27	DG(18:1_20:1)		49	no	< LOD	< LOD	< LOD	< LOD	0.135	< LOD	< LOD	< LOD	< LOD	< LOD	< LOD	< LOD	< LOD	< LOD	< LOD	< LOD	< LOD	0.126	< LOD	< LOD	< LOD	< LOD	< LOD	< LOD	< LOD	< LOD	< LOD	< LOD	< LOD	< LOD	< LOD	0.15	< LOD	< LOD	< LOD	< LOD	< LOD	< LOD	< LOD	< LOD	< LOD	< LOD	< LOD	< LOD	< LOD
28	DG(18:1_20:2)		52	no	< LOD	< LOD	< LOD	< LOD	< LOD	< LOD	< LOD	< LOD	< LOD	< LOD	< LOD	< LOD	< LOD	< LOD	< LOD	< LOD	< LOD	< LOD	< LOD	< LOD	< LOD	< LOD	< LOD	< LOD	< LOD	< LOD	< LOD	< LOD	< LOD	< LOD	< LOD	< LOD	< LOD	< LOD	< LOD	< LOD	< LOD	< LOD	< LOD	< LOD	< LOD	< LOD	< LOD	< LOD	< LOD
29	DG(18:1_20:3)		49	no	< LOD	< LOD	< LOD	< LOD	< LOD	< LOD	< LOD	< LOD	< LOD	< LOD	< LOD	< LOD	< LOD	< LOD	< LOD	< LOD	< LOD	< LOD	< LOD	< LOD	< LOD	< LOD	< LOD	0.352	< LOD	< LOD	< LOD	< LOD	< LOD	< LOD	< LOD	< LOD	0.353	< LOD	< LOD	< LOD	< LOD	< LOD	< LOD	< LOD	< LOD	< LOD	0.51	< LOD	< LOD
30	DG(18:1_20:4)		39	no	< LOD	< LOD	< LOD	0.362	< LOD	0.287	< LOD	< LOD	0.206	0.394	< LOD	< LOD	0.26	< LOD	< LOD	< LOD	< LOD	< LOD	0.183	0.366	0.439	< LOD	< LOD	< LOD	< LOD	0.256	< LOD	< LOD	< LOD	< LOD	< LOD	< LOD	< LOD	0.444	< LOD	< LOD	< LOD	< LOD	< LOD	0.357	< LOD	< LOD	< LOD	< LOD	< LOD
31	DG(18:1_22:5)		52	no	< LOD	< LOD	< LOD	< LOD	< LOD	< LOD	< LOD	< LOD	< LOD	< LOD	< LOD	< LOD	< LOD	< LOD	< LOD	< LOD	< LOD	< LOD	< LOD	< LOD	< LOD	< LOD	< LOD	< LOD	< LOD	< LOD	< LOD	< LOD	< LOD	< LOD	< LOD	< LOD	< LOD	< LOD	< LOD	< LOD	< LOD	< LOD	< LOD	< LOD	< LOD	< LOD	< LOD	< LOD	< LOD
32	DG(18:1_22:6)		44	no	< LOD	1.161	< LOD	< LOD	1.366	1.026	< LOD	< LOD	< LOD	< LOD	< LOD	< LOD	< LOD	< LOD	< LOD	< LOD	< LOD	< LOD	< LOD	< LOD	< LOD	< LOD	< LOD	< LOD	< LOD	< LOD	< LOD	< LOD	< LOD	< LOD	1.088	< LOD	< LOD	< LOD	< LOD	< LOD	< LOD	< LOD	< LOD	< LOD	1.18	< LOD	1.114	1.105	< LOD
33	DG(18:2_18:2)		32	no	< LOD	< LOD	< LOD	< LOD	1.442	< LOD	1.077	< LOD	0.47	< LOD	< LOD	1.209	0.763	0.714	< LOD	< LOD	< LOD	< LOD	< LOD	< LOD	< LOD	0.784	0.689	< LOD	0.81	< LOD	< LOD	1.072	< LOD	< LOD	< LOD	< LOD	0.888	< LOD	< LOD	< LOD	0.701	< LOD	< LOD	0.718	0.871	0.849	1.126	0.438	0.508
34	DG(18:2_18:3)		52	no	< LOD	< LOD	< LOD	< LOD	< LOD	< LOD	< LOD	< LOD	< LOD	< LOD	< LOD	< LOD	< LOD	< LOD	< LOD	< LOD	< LOD	< LOD	< LOD	< LOD	< LOD	< LOD	< LOD	< LOD	< LOD	< LOD	< LOD	< LOD	< LOD	< LOD	< LOD	< LOD	< LOD	< LOD	< LOD	< LOD	< LOD	< LOD	< LOD	< LOD	< LOD	< LOD	< LOD	< LOD	< LOD
35	DG(18:2_18:4)		51	no	< LOD	< LOD	< LOD	< LOD	< LOD	< LOD	< LOD	< LOD	< LOD	< LOD	< LOD	< LOD	< LOD	< LOD	< LOD	< LOD	< LOD	< LOD	< LOD	< LOD	< LOD	< LOD	< LOD	< LOD	< LOD	< LOD	< LOD	< LOD	< LOD	< LOD	< LOD	< LOD	< LOD	< LOD	< LOD	< LOD	< LOD	< LOD	< LOD	< LOD	0.158	< LOD	< LOD	< LOD	< LOD
36	DG(18:2_20:0)		50	no	0.237	< LOD	< LOD	< LOD	< LOD	< LOD	< LOD	< LOD	< LOD	< LOD	< LOD	< LOD	< LOD	< LOD	< LOD	< LOD	< LOD	< LOD	< LOD	< LOD	< LOD	< LOD	< LOD	< LOD	< LOD	< LOD	< LOD	< LOD	< LOD	< LOD	< LOD	< LOD	< LOD	< LOD	< LOD	< LOD	< LOD	< LOD	< LOD	< LOD	< LOD	< LOD	< LOD	< LOD	< LOD
37	DG(18:2_20:4)		43	no	< LOD	< LOD	0.321	< LOD	< LOD	< LOD	< LOD	< LOD	< LOD	< LOD	< LOD	< LOD	< LOD	< LOD	0.423	< LOD	< LOD	< LOD	< LOD	< LOD	< LOD	< LOD	< LOD	< LOD	< LOD	< LOD	< LOD	< LOD	0.208	< LOD	< LOD	< LOD	0.258	< LOD	< LOD	< LOD	0.341	< LOD	< LOD	< LOD	< LOD	< LOD	0.355	< LOD	< LOD
38	DG(18:3_18:3)		46	no	< LOD	< LOD	< LOD	< LOD	< LOD	< LOD	< LOD	< LOD	< LOD	< LOD	< LOD	< LOD	< LOD	< LOD	< LOD	< LOD	< LOD	0.444	< LOD	0.273	< LOD	< LOD	< LOD	< LOD	< LOD	0.498	< LOD	0.409	< LOD	< LOD	< LOD	< LOD	< LOD	< LOD	< LOD	< LOD	< LOD	< LOD	< LOD	< LOD	< LOD	< LOD	< LOD	0.288	0.212
39	DG(18:3_20:2)		52	no	< LOD	< LOD	< LOD	< LOD	< LOD	< LOD	< LOD	< LOD	< LOD	< LOD	< LOD	< LOD	< LOD	< LOD	< LOD	< LOD	< LOD	< LOD	< LOD	< LOD	< LOD	< LOD	< LOD	< LOD	< LOD	< LOD	< LOD	< LOD	< LOD	< LOD	< LOD	< LOD	< LOD	< LOD	< LOD	< LOD	< LOD	< LOD	< LOD	< LOD	< LOD	< LOD	< LOD	< LOD	< LOD
40	DG(21:0_22:6)		51	no	< LOD	0.461	< LOD	< LOD	< LOD	< LOD	< LOD	< LOD	< LOD	< LOD	< LOD	< LOD	< LOD	< LOD	< LOD	< LOD	< LOD	< LOD	< LOD	< LOD	< LOD	< LOD	< LOD	< LOD	< LOD	< LOD	< LOD	< LOD	< LOD	< LOD	< LOD	< LOD	< LOD	< LOD	< LOD	< LOD	< LOD	< LOD	< LOD	< LOD	< LOD	< LOD	< LOD	< LOD	< LOD
41	DG(22:1_22:2)		51	no	< LOD	< LOD	< LOD	< LOD	< LOD	< LOD	< LOD	< LOD	< LOD	< LOD	< LOD	< LOD	< LOD	< LOD	< LOD	< LOD	< LOD	< LOD	< LOD	< LOD	< LOD	< LOD	< LOD	< LOD	< LOD	< LOD	< LOD	< LOD	< LOD	< LOD	< LOD	< LOD	< LOD	< LOD	< LOD	< LOD	< LOD	< LOD	< LOD	< LOD	0.389	< LOD	< LOD	< LOD	< LOD
42	DG-O(14:0_18:2)		52	no	< LOD	< LOD	< LOD	< LOD	< LOD	< LOD	< LOD	< LOD	< LOD	< LOD	< LOD	< LOD	< LOD	< LOD	< LOD	< LOD	< LOD	< LOD	< LOD	< LOD	< LOD	< LOD	< LOD	< LOD	< LOD	< LOD	< LOD	< LOD	< LOD	< LOD	< LOD	< LOD	< LOD	< LOD	< LOD	< LOD	< LOD	< LOD	< LOD	< LOD	< LOD	< LOD	< LOD	< LOD	< LOD
43	DG-O(16:0_18:1)		46	no	< LOD	0.115	< LOD	< LOD	< LOD	0.132	< LOD	< LOD	< LOD	< LOD	< LOD	0.138	< LOD	< LOD	< LOD	< LOD	< LOD	< LOD	< LOD	< LOD	0.123	< LOD	< LOD	< LOD	< LOD	< LOD	< LOD	0.129	< LOD	< LOD	< LOD	< LOD	< LOD	< LOD	< LOD	< LOD	< LOD	< LOD	< LOD	< LOD	< LOD	< LOD	0.209	< LOD	< LOD
44	DG-O(16:0_20:4)		52	no	< LOD	< LOD	< LOD	< LOD	< LOD	< LOD	< LOD	< LOD	< LOD	< LOD	< LOD	< LOD	< LOD	< LOD	< LOD	< LOD	< LOD	< LOD	< LOD	< LOD	< LOD	< LOD	< LOD	< LOD	< LOD	< LOD	< LOD	< LOD	< LOD	< LOD	< LOD	< LOD	< LOD	< LOD	< LOD	< LOD	< LOD	< LOD	< LOD	< LOD	< LOD	< LOD	< LOD	< LOD	< LOD
Triglycerides (242)
1	TG(14:0_32:2)		1	YES	0.826	0.695	1.553	1.921	1.096	0.995	0.672	2.43	< LOD	0.772	0.787	2.348	1.022	1.197	0.651	0.465	0.565	1.212	0.868	0.426	4.848	2.895	0.598	0.27	1.119	0.86	5.319	3.712	1.1	1.171	0.631	1.482	0.881	1.533	1.152	0.952	1.24	0.983	0.752	0.526	2.663	0.81	4.372	1.431	0.685
2	TG(14:0_34:0)		1	YES	1.814	3.466	7.344	12.826	2.598	3.734	2.266	5.512	0.718	1.553	1.922	3.984	1.849	2.441	0.676	1.263	1.19	5.313	3.677	0.943	18.36	12.263	2.448	< LOD	6.166	1.183	22.566	18.693	4.579	3.533	2.763	6.261	4.756	7.033	2.608	3.776	2.424	1.853	1.543	1.822	5.248	2.014	19.557	6.972	1.486
3	TG(14:0_34:1)		0	YES	9.74	9.295	22.783	36.574	9.192	11.439	12.162	31.646	3.583	8.901	10.507	26.24	11.664	12.996	4.093	6.818	6.575	22.176	9.389	4.855	62.334	40.499	9.618	2.146	19.383	5.961	66.907	46.229	14.991	10.002	8.064	19.567	12.391	19.593	14.837	10.852	14.925	13.278	7.111	8.265	29.694	9.506	76.821	24.498	8.161
4	TG(14:0_34:2)		0	YES	2.965	1.736	4.607	6.572	3.089	2.823	3.763	9.398	1.267	2.812	3.915	9.353	3.55	4.11	1.722	2.05	2.235	6.188	1.849	1.615	14.754	9.222	2.656	0.693	3.515	2.547	18.648	12.147	3.065	2.03	1.864	4.631	2.286	4.019	4.746	2.32	4.498	4.018	2.38	2.758	10.17	2.96	17.578	4.306	2.47
5	TG(14:0_34:3)		7	no	0.28	0.317	0.61	< LOD	0.478	0.412	0.336	0.69	< LOD	0.328	0.371	1.022	0.482	0.413	0.287	< LOD	< LOD	1.013	0.453	< LOD	2.296	1.282	< LOD	< LOD	0.47	0.484	2.398	1.696	0.489	0.578	0.277	0.519	0.374	0.678	0.365	0.422	0.339	0.504	0.566	0.381	0.958	0.306	1.966	0.682	0.287
6	TG(14:0_35:1)		14	no	< LOD	1.292	1.849	2.459	1.07	1.235	< LOD	0.325	< LOD	< LOD	0.244	0.358	< LOD	0.356	< LOD	< LOD	< LOD	0.753	0.905	< LOD	5.762	4.395	0.306	< LOD	1.635	0.515	4.601	4.212	1.675	1.571	1.458	2.149	1.42	1.948	0.315	0.97	0.199	< LOD	0.253	0.344	0.494	< LOD	4.806	1.63	< LOD
7	TG(14:0_35:2)		13	no	0.215	0.551	0.944	1.227	0.55	0.618	< LOD	0.296	< LOD	< LOD	< LOD	0.338	0.239	0.256	< LOD	< LOD	< LOD	0.47	0.785	< LOD	3.098	2.195	0.23	< LOD	0.949	0.511	2.343	1.947	0.922	0.88	0.748	1.247	0.663	1.031	< LOD	0.659	0.285	0.32	< LOD	0.302	0.367	< LOD	2.376	0.789	< LOD
8	TG(14:0_36:1)		0	YES	1.996	5.611	9.343	10.145	1.996	2.497	1.804	4.256	0.716	1.325	2.351	3.965	1.791	1.99	0.907	1.438	1.276	3.981	4.118	0.873	19.656	14.205	1.884	0.599	7.29	1.141	13.568	12.903	5.165	3.937	3.424	7.77	6.739	7.968	2.352	3.664	2.392	2.145	1.375	1.54	4.1	1.513	12.124	4.478	1.615
9	TG(14:0_36:2)		0	YES	3.96	6.421	13.367	13.443	3.37	3.64	4.796	13.217	1.508	3.523	5.361	14.597	5.21	6.097	1.958	3.298	2.91	8.966	5.216	2.17	32.535	21.71	3.804	0.847	10.924	2.218	18.355	16.458	8.355	5.173	4.55	11.141	8.015	9.964	6.252	5.08	6.619	5.844	3.27	3.532	13.835	4.27	21.41	5.965	3.658
10	TG(14:0_36:3)		0	YES	1.778	1.214	2.857	3.284	1.624	1.316	2.098	5.705	0.609	1.576	2.732	6.531	2.587	2.854	1.247	1.413	1.436	3.037	1.087	1.013	9.318	5.397	1.555	0.315	2.186	1.297	6.916	5.682	1.703	1.778	1.297	3.153	1.587	2.503	2.549	1.29	3.014	2.655	1.287	1.604	5.96	1.803	6.626	1.402	1.615
11	TG(14:0_36:4)		7	no	0.353	0.261	0.558	< LOD	< LOD	< LOD	0.43	1.016	0.206	0.358	0.614	1.23	0.472	0.503	0.35	0.285	0.486	0.694	0.358	0.315	2.044	1.085	0.378	< LOD	0.469	0.488	1.6	1.544	0.441	< LOD	0.332	0.709	< LOD	< LOD	0.533	0.332	0.555	0.545	0.449	0.52	1.119	0.515	1.316	0.251	0.295
12	TG(14:0_38:4)		12	no	0.193	< LOD	0.307	0.429	0.287	0.26	0.153	0.283	< LOD	0.205	< LOD	0.602	0.27	0.189	< LOD	< LOD	0.23	0.322	0.171	< LOD	1.013	0.943	0.139	0.129	< LOD	0.325	1.094	0.825	< LOD	0.322	< LOD	0.444	0.222	0.355	0.302	0.294	0.237	< LOD	0.27	0.329	0.341	0.188	1.135	0.285	< LOD
13	TG(14:0_38:5)		18	no	0.203	< LOD	0.147	0.281	0.198	0.214	< LOD	< LOD	< LOD	< LOD	< LOD	0.46	0.418	0.282	0.232	< LOD	0.14	0.425	< LOD	0.16	0.7	0.478	< LOD	< LOD	0.268	0.301	0.821	0.707	0.211	< LOD	0.255	< LOD	< LOD	0.346	0.142	0.209	< LOD	0.166	0.218	0.237	0.218	< LOD	0.698	< LOD	< LOD
14	TG(14:0_39:3)		52	no	< LOD	< LOD	< LOD	< LOD	< LOD	< LOD	< LOD	< LOD	< LOD	< LOD	< LOD	< LOD	< LOD	< LOD	< LOD	< LOD	< LOD	< LOD	< LOD	< LOD	< LOD	< LOD	< LOD	< LOD	< LOD	< LOD	< LOD	< LOD	< LOD	< LOD	< LOD	< LOD	< LOD	< LOD	< LOD	< LOD	< LOD	< LOD	< LOD	< LOD	< LOD	< LOD	< LOD	< LOD	< LOD
15	TG(16:0_28:1)		0	YES	1.695	6.839	26.105	23.41	3.412	4.721	2.874	7.457	0.756	1.879	1.505	3.887	2.043	2.672	1.253	1.275	1.113	3.253	7.216	1.021	35.78	26.007	2.295	0.534	14.889	1.807	31.392	26.892	11.889	6.646	4.736	9.684	6.568	9.388	2.568	9.882	2.2	2.03	1.359	1.652	5.637	1.965	29.503	13.909	1.626
16	TG(16:0_28:2)		1	YES	< LOD	0.802	3.22	2.79	0.758	0.811	0.636	1.741	0.262	0.412	0.337	0.932	0.44	0.533	0.37	0.417	0.288	0.579	0.953	0.28	4.974	3.223	0.505	0.113	1.679	0.463	5.475	4.465	1.537	1.036	0.723	1.207	0.882	1.158	0.7	1.369	0.602	0.507	0.391	0.411	1.169	0.443	3.954	1.786	0.506
17	TG(16:0_30:2)		0	YES	3.904	0.666	2.054	2.295	1.175	1.209	6.404	17.324	1.819	4.236	4.172	9.182	4.743	6.633	2.937	3.304	2.749	3.19	0.985	2.506	4.554	2.481	1.708	0.601	1.16	0.648	5.913	4.316	1.058	0.792	0.658	1.277	1.057	1.241	7.787	1.035	7.295	4.431	1.322	1.523	15.369	4.661	4.732	1.652	4.132
18	TG(16:0_32:0)		0	YES	19.942	11.81	29.059	72.414	18.263	21.629	27.415	66.507	7.634	18.466	24.291	53.2	23.405	29.825	5.258	14.45	14.438	71.14	11.605	9.972	70.738	45.904	24.171	4.763	27.827	10.132	138.412	102.047	15.921	12.851	10.476	21.242	21.913	23.642	34.494	17.292	32.083	24.159	17.078	24.369	53.554	21.524	177.299	59.162	15.518
19	TG(16:0_32:1)		0	YES	11.638	11.852	29.363	46.153	12.776	15.216	13.91	36.598	3.845	9.926	13.373	33.985	13.178	16.34	4.472	8.213	7.735	36.708	12.142	5.571	79.042	52.369	13.853	2.972	26.64	8.372	89.112	63.868	17.851	12.663	10.324	24.479	17.705	24.239	17.215	14.76	17.243	14.937	11.211	13.749	35.228	11.724	113.265	34.568	9.644
20	TG(16:0_32:2)		0	YES	3.111	1.623	4.14	6.508	3.489	2.719	3.905	9.388	1.071	3.128	3.971	10.125	3.791	4.524	1.758	2.295	2.407	7.724	1.671	1.639	13.251	7.638	3.296	0.683	3.378	2.343	18.927	11.995	2.533	1.934	1.653	3.897	3.255	3.747	5.125	2.266	4.659	4.404	2.914	3.485	10.507	3.537	17.049	4.808	2.428
21	TG(16:0_32:3)		5	YES	0.439	0.305	0.541	0.663	0.415	0.402	0.356	0.655	0.232	< LOD	< LOD	0.937	0.466	0.472	0.185	0.293	< LOD	0.994	0.279	0.253	1.687	1.158	0.439	0.158	0.53	0.371	1.766	1.161	0.374	< LOD	0.264	0.481	0.557	< LOD	0.341	0.351	0.448	0.446	0.47	0.408	0.871	0.401	1.711	0.551	0.266
22	TG(16:0_33:1)		0	YES	1.787	3.332	6.025	9.865	4.348	5.131	0.892	2.038	0.461	0.745	0.876	2.416	0.73	0.931	0.36	0.653	0.635	5.188	3.125	0.472	20.464	13.479	2.054	0.637	6.111	2.315	19.552	15.059	4.848	4.437	4.011	5.834	5.955	5.943	1.042	3.718	1.612	1.479	1.808	2.061	2.33	1.037	26.522	8.35	0.876
23	TG(16:0_33:2)		5	YES	0.594	0.659	0.937	1.477	1.247	1.094	< LOD	0.631	< LOD	0.364	0.42	0.916	0.416	0.35	< LOD	0.25	0.587	1.18	0.616	< LOD	3.882	2.36	0.541	0.326	0.861	0.769	4.241	3.114	0.947	0.991	0.672	1.192	1.224	1.259	0.464	0.768	0.537	0.639	0.562	0.763	0.919	< LOD	4.749	1.491	0.28
24	TG(16:0_34:0)		5	YES	6.024	7.991	16.715	31.101	6.778	7.636	8.274	21.048	< LOD	5.216	9.182	16.958	6.471	8.847	< LOD	4.471	3.85	23.533	6.823	< LOD	37.374	23.461	8.356	< LOD	16.048	< LOD	51.909	44.679	7.874	7.974	6.62	12.145	16.966	13.868	10.775	7.866	9.773	7.123	5.677	8.138	16.446	6.396	56.669	17.519	4.625
25	TG(16:0_34:1)		0	YES	39.55	24.821	59.195	105.362	31.431	30.651	52.421	129.856	13.655	35.084	58.527	119.693	42.487	57.336	10.733	30.526	28.05	127.786	21.628	19.466	143.302	95.8	42.255	9.12	60.716	15.249	172.501	128.54	30.013	25.987	20.85	44.266	56.391	45.56	65.112	29.765	62.248	51.565	36.573	43.512	105.931	41.679	243.214	73.646	32.34
26	TG(16:0_34:2)		0	YES	14.436	5.844	15.743	23.918	14.29	10.309	17.622	44.713	5.02	13.163	25.806	49.574	15.236	22.755	5.711	10.56	9.677	48.078	5.357	7.573	42.592	25.415	14.771	3.688	12.916	6.961	55.404	40.035	7.222	7.192	6.028	12.92	12.287	13.205	25.352	8.341	23.465	18.65	14.525	19.593	40.704	18.083	70.178	18.034	11.572
27	TG(16:0_34:3)		0	YES	1.739	0.705	1.857	2.771	2.152	1.431	1.647	3.517	0.505	1.069	2.644	5.381	1.363	2.209	0.787	1.019	0.935	5.688	0.825	0.788	6.762	3.809	1.713	0.521	1.697	1.328	7.843	5.243	1.177	0.989	0.854	2.084	1.734	1.936	1.974	1.155	2.22	1.888	2.293	2.968	4.011	1.654	8.506	1.87	0.995
28	TG(16:0_34:4)		13	no	< LOD	< LOD	0.242	0.328	0.565	0.298	0.177	0.408	0.116	< LOD	0.288	0.505	0.213	0.358	< LOD	0.151	0.157	0.612	< LOD	< LOD	0.96	0.564	0.235	0.194	0.283	0.461	1.207	0.889	< LOD	0.29	0.297	0.433	< LOD	< LOD	< LOD	0.213	0.404	< LOD	0.491	0.476	0.491	0.269	1.19	0.213	< LOD
29	TG(16:0_35:1)		0	YES	0.991	4.364	6.908	9.539	4.234	4.361	0.609	1.889	0.328	0.543	1.069	1.979	0.678	0.939	0.272	0.467	0.54	4.317	3.265	0.557	19.472	13.12	1.397	0.465	7.067	1.623	17.053	15.679	5.429	6.399	5.927	5.791	8.565	5.917	1.093	3.755	1.143	1.124	1.06	1.349	1.729	0.799	19.073	6.549	0.712
30	TG(16:0_35:2)		1	YES	1.148	2.295	3.799	4.415	2.605	2.22	0.585	1.168	< LOD	0.389	0.967	1.325	0.578	0.728	0.219	0.454	0.475	3.312	1.49	0.29	10.288	6.817	1.066	0.594	3.869	1.408	9.012	7.742	2.655	3.33	2.608	3.506	4.976	3.382	0.812	2.141	1.283	0.986	1.249	1.396	1.472	0.727	10.607	3.403	0.671
31	TG(16:0_35:3)		5	YES	0.4	0.403	0.694	0.868	0.7	0.733	0.164	0.255	< LOD	< LOD	0.398	0.539	0.237	0.284	< LOD	0.162	< LOD	0.904	0.532	0.149	2.148	1.243	0.369	0.235	0.717	0.435	1.914	1.483	0.477	0.637	< LOD	0.84	0.804	0.622	0.288	0.559	0.332	0.323	0.486	0.474	0.536	0.268	2.032	0.692	0.204
32	TG(16:0_36:2)		0	YES	23.364	20.895	46.025	49.171	15.622	12.759	25.15	63.35	6.985	17.574	43.854	66.356	24.448	30.521	6.761	16.605	15.021	66.857	14.326	10.098	94.305	59.334	23.619	5.726	42.099	7.247	63.504	53.202	20.845	18.932	14.952	32.538	44.15	31.893	31.654	19.964	36.676	31.336	21.733	24.44	57.359	20.364	94.111	24.537	18.892
33	TG(16:0_36:3)		0	YES	11.91	5.571	13.397	13.988	10.172	5.546	12.561	32.558	3.79	9.363	31.554	39.367	11.794	17.329	5.079	9.153	7.461	33.262	4.359	6.07	33.473	17.466	11.232	3.014	9.97	3.999	27.869	22.596	5.886	6.769	5.669	10.859	10.652	10.288	17.893	6.46	19.229	16.932	12.517	13.861	31.968	12.239	34.121	6.77	10.152
34	TG(16:0_36:4)		0	YES	2.424	1.061	2.336	2.251	2.95	1.489	2.472	5.627	0.817	2.263	6.705	8.269	2.572	4.042	1.423	1.862	1.586	6.967	0.959	1.442	6.803	3.287	2.507	1.027	1.71	1.515	6.415	5.737	1.203	1.586	1.465	2.357	2.063	1.842	3.883	1.398	4.118	3.495	3.291	3.906	6.057	3.282	6.253	1.04	1.849
35	TG(16:0_36:5)		10	no	0.371	0.178	0.341	< LOD	0.469	< LOD	< LOD	0.666	< LOD	< LOD	0.518	0.798	0.385	0.355	< LOD	0.205	< LOD	0.69	0.196	0.252	1.045	0.745	0.38	0.184	< LOD	0.332	1.241	0.865	0.221	0.457	0.259	0.353	0.331	0.306	< LOD	0.55	0.315	0.434	0.557	0.617	0.623	0.374	0.761	< LOD	0.213
36	TG(16:0_36:6)		30	no	< LOD	< LOD	0.184	0.404	< LOD	< LOD	< LOD	< LOD	< LOD	< LOD	< LOD	< LOD	< LOD	< LOD	< LOD	< LOD	< LOD	0.226	< LOD	< LOD	0.393	0.418	< LOD	< LOD	0.255	0.135	0.569	0.559	0.229	0.226	0.274	0.302	0.265	0.252	< LOD	< LOD	< LOD	< LOD	< LOD	< LOD	< LOD	< LOD	< LOD	0.207	< LOD
37	TG(16:0_37:3)		8	no	0.444	< LOD	1.064	1.008	0.822	0.574	0.196	0.6	< LOD	< LOD	1.106	0.916	0.381	0.38	< LOD	< LOD	< LOD	1.745	0.296	< LOD	2.062	1.276	0.431	< LOD	0.819	0.514	1.806	1.854	0.599	0.631	0.9	0.91	0.56	1.068	0.625	0.807	0.442	0.626	0.422	0.567	0.761	0.472	3.276	0.902	0.331
38	TG(16:0_38:1)		5	YES	0.618	0.431	0.441	0.984	0.287	< LOD	0.441	0.681	< LOD	0.252	0.547	0.716	0.431	0.38	< LOD	0.254	< LOD	0.73	0.269	0.212	1.226	0.901	0.442	0.186	0.434	0.261	1.04	0.896	0.435	0.364	0.499	0.52	0.514	0.599	0.41	0.482	0.697	0.415	0.466	< LOD	0.711	0.385	1.618	0.457	0.343
39	TG(16:0_38:2)		0	YES	0.954	0.727	1.056	2.345	0.592	0.467	0.576	1.225	0.285	0.627	2.167	2.087	0.695	0.573	0.328	0.78	0.539	2.725	0.714	0.284	3.188	1.884	0.765	0.339	1.272	0.411	2.31	2.118	0.613	0.406	0.498	0.998	0.858	1.104	0.723	0.772	1.002	0.845	0.804	0.584	1.482	0.656	4.792	1.438	0.8
40	TG(16:0_38:3)		2	YES	0.639	0.408	0.822	1.729	0.845	0.537	0.386	0.921	< LOD	0.299	1.471	1.997	0.567	0.61	0.284	0.391	0.468	1.589	0.397	< LOD	2.958	1.482	0.575	0.34	1.114	0.558	2.495	1.862	0.486	0.467	0.604	1.036	0.597	1.096	0.605	0.718	0.808	0.77	0.687	0.697	1.273	0.494	4.863	0.887	0.564
41	TG(16:0_38:4)		1	YES	0.987	0.422	0.808	1.491	1.507	0.834	0.477	1.304	< LOD	0.484	1.137	2.311	0.7	0.948	0.424	0.482	0.452	1.943	0.606	0.443	3.521	2.061	0.826	0.54	1.615	0.863	3.81	2.822	0.601	0.995	0.949	1.365	1.197	1.055	0.622	0.848	0.871	1.089	1.214	1.419	1.515	0.487	4.973	0.746	0.563
42	TG(16:0_38:5)		1	YES	0.837	0.701	0.565	0.991	1.319	0.612	0.419	1.12	0.187	0.584	0.905	1.585	0.718	0.921	0.504	0.477	< LOD	2.086	0.403	0.277	2.721	1.48	0.728	0.357	0.871	0.648	3.347	2.017	0.458	0.87	0.851	1.168	1.061	0.803	0.662	0.662	0.82	0.892	1.589	1.591	1.039	0.423	2.814	0.441	0.436
43	TG(16:0_38:6)		7	no	0.302	0.171	0.32	0.427	0.734	0.274	< LOD	0.469	< LOD	0.188	< LOD	0.499	0.236	0.392	0.201	0.133	< LOD	0.655	< LOD	0.164	0.881	0.485	0.2	0.203	0.331	0.311	1.366	0.965	0.223	0.452	0.441	0.42	0.377	0.257	0.337	0.317	0.293	0.365	0.471	0.631	0.355	< LOD	0.611	< LOD	0.194
44	TG(16:0_38:7)		28	no	0.154	< LOD	< LOD	0.331	< LOD	< LOD	< LOD	0.208	< LOD	0.15	0.156	0.183	< LOD	0.144	< LOD	< LOD	< LOD	0.293	< LOD	< LOD	0.52	0.381	0.253	< LOD	0.225	< LOD	0.465	0.666	0.215	0.257	< LOD	0.266	0.304	0.371	< LOD	< LOD	< LOD	< LOD	< LOD	< LOD	< LOD	0.155	0.49	< LOD	< LOD
45	TG(16:0_40:6)		14	no	0.25	0.109	0.312	0.388	0.456	0.229	< LOD	0.33	< LOD	< LOD	0.318	0.574	0.263	0.313	0.222	< LOD	< LOD	0.619	0.156	< LOD	0.894	0.546	< LOD	< LOD	0.348	0.183	1.063	0.68	0.203	0.444	0.411	0.575	0.404	< LOD	< LOD	0.421	0.234	0.29	0.478	0.616	0.37	0.193	0.628	< LOD	< LOD
46	TG(16:0_40:7)		52	no	< LOD	< LOD	< LOD	< LOD	< LOD	< LOD	< LOD	< LOD	< LOD	< LOD	< LOD	< LOD	< LOD	< LOD	< LOD	< LOD	< LOD	< LOD	< LOD	< LOD	< LOD	< LOD	< LOD	< LOD	< LOD	< LOD	< LOD	< LOD	< LOD	< LOD	< LOD	< LOD	< LOD	< LOD	< LOD	< LOD	< LOD	< LOD	< LOD	< LOD	< LOD	< LOD	< LOD	< LOD	< LOD
47	TG(16:0_40:8)		38	no	< LOD	< LOD	< LOD	< LOD	< LOD	< LOD	< LOD	0.203	< LOD	< LOD	< LOD	0.137	0.111	< LOD	< LOD	< LOD	< LOD	0.348	< LOD	< LOD	< LOD	< LOD	< LOD	< LOD	< LOD	< LOD	0.269	0.237	< LOD	< LOD	< LOD	0.116	< LOD	< LOD	0.143	< LOD	< LOD	0.102	0.194	< LOD	< LOD	< LOD	< LOD	< LOD	< LOD
48	TG(16:1_28:0)		1	YES	0.925	0.878	2.343	2.662	1.08	1.092	1.122	2.93	0.426	0.731	0.974	2.094	1.065	1.044	0.568	0.635	0.803	1.329	1.044	0.459	6.273	3.536	0.995	< LOD	1.713	0.753	5.336	4.303	1.457	0.804	0.751	1.782	0.834	1.761	1.243	1.172	1.005	1.13	0.761	0.95	3.239	0.962	5.634	2.174	0.697
49	TG(16:1_30:1)		5	YES	0.694	0.491	1.269	1.046	0.489	0.571	0.714	1.422	< LOD	< LOD	0.652	1.41	0.84	0.75	0.339	0.469	< LOD	0.869	0.505	0.396	3.244	2.252	0.56	< LOD	0.995	0.38	2.615	1.595	0.914	0.492	0.461	1.155	0.921	0.911	0.692	0.639	0.724	0.717	0.521	0.579	1.932	0.663	2.693	0.848	< LOD
50	TG(16:1_32:0)		0	YES	1.753	1.748	3.892	6.166	2.828	3.025	1.481	3.632	0.463	1.093	2.138	5.199	1.482	1.959	0.661	0.847	0.969	8.989	1.863	0.628	11.824	7.449	2.768	0.867	3.912	1.771	14.093	10.168	2.314	1.964	1.759	3.69	3.079	3.151	2.046	2.256	1.942	1.997	2.475	3.454	4.349	1.804	22.271	6.933	0.992
51	TG(16:1_32:1)		1	YES	0.97	1.39	3.159	3.981	1.802	1.832	0.733	1.49	< LOD	0.69	0.979	3.43	0.985	1.219	0.432	0.604	0.705	3.098	1.758	0.398	10.383	7.052	1.391	0.472	3.114	1.303	8.453	5.745	2.13	1.356	1.313	3.648	2.111	3.639	0.852	1.744	1.002	1.353	1.43	1.782	3.343	0.905	11.693	3.543	0.644
52	TG(16:1_32:2)		10	no	< LOD	< LOD	0.554	0.523	0.403	0.386	0.351	0.609	< LOD	0.372	0.389	0.795	0.353	0.38	< LOD	0.264	< LOD	0.735	0.331	< LOD	1.769	1.106	0.337	< LOD	0.513	0.396	1.946	1.16	0.46	< LOD	0.26	0.663	0.783	0.577	0.305	0.414	0.304	0.49	0.539	0.447	0.843	0.386	1.908	< LOD	< LOD
53	TG(16:1_33:1)		16	no	0.36	0.488	0.939	0.824	0.692	0.805	< LOD	< LOD	< LOD	< LOD	< LOD	0.382	< LOD	0.254	< LOD	< LOD	< LOD	0.59	0.48	< LOD	2.772	2.072	0.319	< LOD	0.964	0.478	2.03	1.603	0.877	0.575	0.639	0.993	0.87	0.921	< LOD	< LOD	< LOD	0.304	0.292	0.463	0.369	< LOD	2.659	0.945	< LOD
54	TG(16:1_34:0)		0	YES	0.621	1.177	2.562	3.473	1.156	1.249	0.587	1.295	0.242	0.434	0.875	1.567	0.609	0.732	0.298	0.606	0.363	3.293	1.188	0.352	6.302	4.518	1.168	0.313	2.479	0.57	5.683	4.534	1.224	1.294	1.159	2.431	2.775	2.037	0.686	1.285	0.783	0.819	1.023	1.105	1.472	0.631	7.109	2.143	0.329
55	TG(16:1_34:1)		0	YES	3.489	3.3	8.523	10.194	4.168	4.294	2.697	6.568	0.87	2.025	4.705	10.592	2.935	3.886	1.255	1.87	2.15	13.91	3.509	1.337	22.895	14.935	5.053	1.502	8.207	2.567	19.67	12.622	3.901	3.782	3.152	7.874	8.37	7.784	3.205	3.801	3.999	4.253	5.77	5.996	9.106	2.917	31.384	8.69	2.185
56	TG(16:1_34:2)		1	YES	1.421	0.785	1.872	2.074	2.035	1.142	0.99	2.341	< LOD	0.626	2.134	3.854	1.183	1.641	0.574	0.963	0.854	4.9	0.848	0.465	6.226	3.988	1.487	0.546	1.619	1.263	5.928	3.798	0.985	0.938	0.942	2.11	1.707	1.913	1.224	1.1	1.278	1.71	2.205	2.507	3.491	1.386	7.718	2.06	0.753
57	TG(16:1_34:3)		14	no	< LOD	0.153	0.28	0.316	0.274	0.214	0.188	0.267	< LOD	< LOD	0.197	0.506	0.286	< LOD	< LOD	0.145	0.143	0.497	0.185	< LOD	0.831	0.557	< LOD	< LOD	0.289	0.222	0.799	0.623	0.251	0.166	0.184	0.333	0.305	0.303	< LOD	0.25	< LOD	< LOD	0.372	0.319	0.36	< LOD	0.806	0.347	< LOD
58	TG(16:1_36:1)		2	YES	0.685	1.079	2.379	2.208	0.634	0.7	0.412	0.773	0.196	< LOD	0.786	1.431	0.422	0.62	0.291	0.319	0.259	2.215	0.983	0.198	5.177	3.669	0.614	< LOD	2.063	0.37	2.901	2.473	1.03	1.077	0.892	1.936	2.533	2.033	0.514	0.832	0.645	0.687	0.814	0.852	1.133	0.414	3.965	1.112	0.471
59	TG(16:1_36:2)		1	YES	1.69	1.783	4.539	3.699	1.576	1.36	1.246	2.919	< LOD	0.95	2.593	4.915	1.576	2.004	0.652	1.018	1.101	6.165	1.488	0.66	11.33	7.51	1.856	0.646	4.013	1.03	4.911	3.958	1.961	1.745	1.701	3.705	4.696	3.66	1.33	2.044	1.794	2.261	2.692	2.625	3.978	1.386	8.244	2.393	1.12
60	TG(16:1_36:3)		2	YES	0.735	0.432	1.107	1.051	0.964	0.628	< LOD	1.389	< LOD	0.482	1.453	2.111	0.937	0.966	0.675	0.479	0.477	2.12	0.626	0.343	3.566	2.364	0.759	0.35	0.922	0.798	1.926	1.791	0.574	0.673	0.665	1.372	0.977	0.963	0.642	0.77	0.853	1.053	1.446	1.508	1.397	0.651	2.788	0.739	0.522
61	TG(16:1_36:4)		18	no	0.204	0.206	0.252	0.269	0.421	0.241	< LOD	< LOD	< LOD	< LOD	< LOD	0.458	0.242	< LOD	0.242	< LOD	< LOD	0.487	< LOD	< LOD	0.648	0.434	0.198	< LOD	< LOD	0.311	0.673	0.652	0.196	< LOD	0.239	0.337	0.416	< LOD	0.199	0.234	0.275	0.294	0.428	0.429	0.398	< LOD	0.56	0.22	< LOD
62	TG(16:1_36:5)		44	no	< LOD	< LOD	< LOD	< LOD	0.136	< LOD	< LOD	< LOD	< LOD	< LOD	0.139	< LOD	< LOD	0.107	< LOD	< LOD	< LOD	< LOD	< LOD	< LOD	< LOD	0.122	< LOD	< LOD	< LOD	< LOD	0.146	< LOD	< LOD	< LOD	< LOD	< LOD	< LOD	< LOD	< LOD	< LOD	< LOD	< LOD	< LOD	< LOD	< LOD	< LOD	0.21	< LOD	< LOD
63	TG(16:1_38:3)		32	no	0.119	< LOD	0.169	< LOD	0.158	< LOD	< LOD	< LOD	< LOD	< LOD	0.21	0.31	< LOD	< LOD	< LOD	< LOD	< LOD	< LOD	< LOD	< LOD	0.436	0.455	< LOD	< LOD	0.27	< LOD	0.319	0.191	< LOD	< LOD	< LOD	0.174	< LOD	0.161	< LOD	0.235	< LOD	< LOD	0.236	< LOD	0.182	< LOD	0.548	0.166	< LOD
64	TG(16:1_38:4)		16	no	0.217	< LOD	0.192	0.164	0.29	0.214	< LOD	< LOD	< LOD	< LOD	< LOD	0.322	0.136	0.193	0.125	< LOD	< LOD	0.228	0.288	< LOD	0.573	0.607	< LOD	< LOD	0.354	0.341	0.559	0.488	0.139	0.423	0.293	0.522	0.278	< LOD	< LOD	0.224	< LOD	0.163	0.337	0.252	0.207	0.178	0.705	0.184	0.114
65	TG(16:1_38:5)		26	no	0.195	< LOD	0.112	0.165	0.274	0.22	0.163	0.255	< LOD	< LOD	< LOD	< LOD	< LOD	0.235	< LOD	< LOD	< LOD	0.379	< LOD	< LOD	0.33	0.262	< LOD	< LOD	< LOD	0.201	0.444	< LOD	0.131	0.284	0.249	0.314	0.204	< LOD	< LOD	< LOD	< LOD	< LOD	0.368	0.309	< LOD	< LOD	0.381	< LOD	< LOD
66	TG(17:0_32:1)		9	no	0.33	1.942	3.165	3.762	1.84	2.12	0.343	0.433	< LOD	< LOD	< LOD	0.691	< LOD	< LOD	< LOD	0.303	< LOD	1.165	1.747	< LOD	9.44	6.402	0.643	0.348	2.95	1.094	7.945	6.633	2.645	2.601	2.432	2.834	2.506	3.036	0.377	1.751	0.313	0.372	0.407	0.508	0.574	< LOD	8.159	2.532	0.253
67	TG(17:0_34:1)		0	YES	0.705	4.021	6.222	8.484	4.897	4.206	0.768	1.58	0.23	0.479	0.818	1.566	0.532	0.747	0.509	0.665	0.413	3.778	3.388	0.506	18.216	12.064	1.112	0.57	6.545	1.884	15.206	13.764	5.061	6.021	5.844	5.547	8.402	5.948	0.952	3.661	0.964	0.894	1.218	1.359	1.754	0.805	17.052	5.4	0.542
68	TG(17:0_34:2)		2	YES	0.517	0.891	1.338	1.704	1.974	1.296	0.359	0.603	< LOD	0.54	0.578	0.809	0.413	0.485	0.34	0.342	< LOD	1.227	0.757	0.345	4.651	2.852	0.451	0.52	1.311	0.735	4.332	3.995	1.182	1.671	1.409	1.46	1.69	1.582	0.58	1.056	0.407	0.399	0.521	0.569	0.759	0.369	4.15	1.275	0.298
69	TG(17:0_34:3)		31	no	0.142	< LOD	< LOD	0.213	0.413	0.218	< LOD	< LOD	< LOD	< LOD	< LOD	0.177	< LOD	< LOD	< LOD	< LOD	< LOD	0.208	< LOD	< LOD	0.819	0.56	< LOD	< LOD	0.261	< LOD	0.606	0.459	0.245	0.253	0.244	0.263	< LOD	< LOD	< LOD	0.296	< LOD	< LOD	< LOD	< LOD	0.115	< LOD	0.581	< LOD	< LOD
70	TG(17:0_36:3)		10	no	0.306	0.686	1.122	1.001	1.26	0.717	< LOD	0.379	< LOD	< LOD	0.513	0.762	< LOD	0.205	0.235	< LOD	0.201	0.885	0.663	0.248	3.255	1.978	0.34	< LOD	1.056	0.387	1.889	2.339	1.057	1.726	1.644	0.924	1.39	0.817	< LOD	0.816	0.394	0.314	0.348	0.492	< LOD	< LOD	1.875	0.613	0.204
71	TG(17:0_36:4)		30	no	< LOD	0.275	0.425	0.225	< LOD	0.318	< LOD	< LOD	< LOD	< LOD	< LOD	< LOD	< LOD	0.157	< LOD	< LOD	< LOD	< LOD	0.228	< LOD	0.825	0.447	< LOD	< LOD	0.285	< LOD	0.447	0.64	0.36	0.497	< LOD	0.416	< LOD	< LOD	< LOD	< LOD	< LOD	< LOD	< LOD	0.18	0.203	< LOD	0.537	< LOD	< LOD
72	TG(17:1_32:1)		10	no	0.282	0.601	0.961	1.015	0.529	0.748	< LOD	0.342	< LOD	< LOD	0.223	0.366	< LOD	0.18	< LOD	< LOD	< LOD	0.652	0.595	< LOD	3.65	2.478	0.288	< LOD	1.147	0.5	2.565	1.778	1.048	1.007	0.785	1.044	0.887	1.124	< LOD	0.564	0.291	0.244	0.407	0.374	0.471	0.289	2.565	0.849	0.175
73	TG(17:1_34:1)		4	YES	0.559	1.564	2.585	3.118	1.411	1.204	0.408	0.819	< LOD	0.235	< LOD	1.087	0.368	0.538	< LOD	< LOD	0.352	2.402	1.294	0.333	8.888	5.534	0.852	0.234	2.962	0.721	5.663	4.433	2.222	2.428	2.111	2.551	3.485	2.611	0.439	1.252	0.789	0.525	0.819	0.906	1.013	0.531	7.752	2.482	0.384
74	TG(17:1_34:2)		11	no	0.304	0.282	0.665	0.739	0.565	0.477	0.213	0.277	0.126	0.168	< LOD	0.438	< LOD	< LOD	< LOD	< LOD	< LOD	1.003	0.493	< LOD	2.244	1.373	0.402	< LOD	0.74	0.544	1.705	1.211	0.549	0.655	0.606	0.659	0.714	0.824	0.225	0.518	0.3	< LOD	< LOD	0.447	0.427	0.257	1.721	0.568	0.173
75	TG(17:1_34:3)		34	no	< LOD	< LOD	< LOD	< LOD	< LOD	< LOD	< LOD	0.155	< LOD	< LOD	< LOD	< LOD	< LOD	< LOD	< LOD	0.108	0.109	0.182	< LOD	< LOD	0.502	0.213	0.12	< LOD	< LOD	< LOD	0.279	< LOD	< LOD	< LOD	< LOD	< LOD	0.144	0.172	< LOD	< LOD	< LOD	0.154	< LOD	< LOD	0.108	< LOD	0.318	< LOD	< LOD
76	TG(17:1_36:3)		15	no	0.164	< LOD	0.365	< LOD	0.246	0.214	< LOD	0.214	< LOD	< LOD	0.297	0.306	< LOD	0.137	0.127	< LOD	< LOD	0.42	0.34	< LOD	1.281	0.789	< LOD	0.118	0.385	0.206	0.552	0.614	0.31	0.469	0.444	0.38	0.419	0.36	< LOD	0.27	0.204	< LOD	0.293	0.241	0.202	< LOD	0.632	< LOD	0.168
77	TG(17:1_36:4)		34	no	< LOD	< LOD	0.187	0.144	0.135	< LOD	< LOD	< LOD	< LOD	< LOD	0.229	0.101	< LOD	< LOD	< LOD	< LOD	< LOD	< LOD	< LOD	< LOD	0.284	0.219	< LOD	< LOD	< LOD	< LOD	0.2	0.235	< LOD	0.203	0.104	0.144	0.208	< LOD	< LOD	0.104	< LOD	< LOD	< LOD	< LOD	0.153	< LOD	0.197	< LOD	< LOD
78	TG(17:1_36:5)		52	no	< LOD	< LOD	< LOD	< LOD	< LOD	< LOD	< LOD	< LOD	< LOD	< LOD	< LOD	< LOD	< LOD	< LOD	< LOD	< LOD	< LOD	< LOD	< LOD	< LOD	< LOD	< LOD	< LOD	< LOD	< LOD	< LOD	< LOD	< LOD	< LOD	< LOD	< LOD	< LOD	< LOD	< LOD	< LOD	< LOD	< LOD	< LOD	< LOD	< LOD	< LOD	< LOD	< LOD	< LOD	< LOD
79	TG(17:1_38:5)		40	no	< LOD	< LOD	< LOD	0.104	< LOD	< LOD	< LOD	< LOD	< LOD	< LOD	< LOD	< LOD	< LOD	< LOD	< LOD	< LOD	< LOD	< LOD	< LOD	< LOD	0.151	0.149	< LOD	< LOD	< LOD	< LOD	< LOD	0.124	< LOD	< LOD	< LOD	0.159	< LOD	0.129	< LOD	0.191	< LOD	< LOD	< LOD	< LOD	< LOD	< LOD	0.126	< LOD	< LOD
80	TG(17:1_38:6)		52	no	< LOD	< LOD	< LOD	< LOD	< LOD	< LOD	< LOD	< LOD	< LOD	< LOD	< LOD	< LOD	< LOD	< LOD	< LOD	< LOD	< LOD	< LOD	< LOD	< LOD	< LOD	< LOD	< LOD	< LOD	< LOD	< LOD	< LOD	< LOD	< LOD	< LOD	< LOD	< LOD	< LOD	< LOD	< LOD	< LOD	< LOD	< LOD	< LOD	< LOD	< LOD	< LOD	< LOD	< LOD	< LOD
81	TG(17:1_38:7)		51	no	< LOD	< LOD	< LOD	< LOD	< LOD	< LOD	< LOD	< LOD	< LOD	< LOD	< LOD	< LOD	< LOD	< LOD	< LOD	< LOD	< LOD	< LOD	< LOD	< LOD	< LOD	< LOD	< LOD	< LOD	< LOD	< LOD	< LOD	< LOD	< LOD	< LOD	0.159	< LOD	< LOD	< LOD	< LOD	< LOD	< LOD	< LOD	< LOD	< LOD	< LOD	< LOD	< LOD	< LOD	< LOD
82	TG(17:2_34:2)		42	no	< LOD	0.178	< LOD	< LOD	< LOD	< LOD	< LOD	0.224	< LOD	< LOD	0.138	< LOD	< LOD	< LOD	< LOD	< LOD	< LOD	0.214	< LOD	< LOD	< LOD	< LOD	< LOD	< LOD	< LOD	< LOD	0.209	< LOD	< LOD	< LOD	< LOD	< LOD	< LOD	< LOD	< LOD	0.128	< LOD	0.196	< LOD	< LOD	0.166	< LOD	< LOD	0.181	< LOD
83	TG(17:2_34:3)		25	no	0.101	< LOD	< LOD	0.23	< LOD	0.142	0.164	0.221	0.12	< LOD	0.285	0.227	< LOD	0.111	< LOD	< LOD	< LOD	0.332	0.134	< LOD	< LOD	0.232	< LOD	< LOD	0.115	< LOD	0.26	0.248	< LOD	< LOD	< LOD	0.145	0.18	0.178	0.109	< LOD	< LOD	< LOD	< LOD	0.106	0.336	< LOD	0.346	< LOD	0.165
84	TG(17:2_36:2)		39	no	< LOD	< LOD	0.173	0.137	< LOD	< LOD	< LOD	0.118	< LOD	< LOD	0.125	< LOD	< LOD	< LOD	< LOD	< LOD	< LOD	< LOD	< LOD	< LOD	0.195	0.287	0.117	< LOD	< LOD	< LOD	0.144	< LOD	< LOD	0.205	< LOD	< LOD	< LOD	< LOD	< LOD	< LOD	< LOD	0.152	< LOD	< LOD	0.131	< LOD	< LOD	< LOD	< LOD
85	TG(17:2_36:3)		38	no	< LOD	< LOD	< LOD	< LOD	< LOD	< LOD	< LOD	< LOD	< LOD	< LOD	0.143	0.113	< LOD	< LOD	< LOD	< LOD	< LOD	< LOD	< LOD	< LOD	0.304	< LOD	< LOD	< LOD	< LOD	< LOD	< LOD	< LOD	< LOD	< LOD	< LOD	0.146	0.147	< LOD	0.149	< LOD	0.118	0.144	< LOD	0.171	0.186	< LOD	< LOD	< LOD	< LOD
86	TG(17:2_36:4)		17	no	0.2	< LOD	0.207	0.123	0.196	< LOD	0.156	0.3	< LOD	0.112	0.314	0.27	< LOD	< LOD	< LOD	0.116	0.141	0.234	< LOD	< LOD	0.222	0.249	0.144	< LOD	0.159	0.113	< LOD	0.214	< LOD	0.129	0.126	0.161	0.155	0.179	0.221	< LOD	0.217	0.12	0.116	< LOD	0.277	< LOD	0.186	< LOD	0.119
87	TG(17:2_38:5)		41	no	< LOD	< LOD	< LOD	< LOD	< LOD	< LOD	< LOD	< LOD	< LOD	< LOD	< LOD	< LOD	< LOD	< LOD	< LOD	< LOD	< LOD	0.132	< LOD	< LOD	0.12	0.14	< LOD	< LOD	< LOD	< LOD	< LOD	< LOD	< LOD	< LOD	< LOD	0.101	0.122	< LOD	< LOD	< LOD	0.112	< LOD	< LOD	< LOD	0.121	< LOD	< LOD	< LOD	< LOD
88	TG(17:2_38:6)		51	no	< LOD	< LOD	< LOD	< LOD	< LOD	< LOD	< LOD	< LOD	< LOD	< LOD	0.129	< LOD	< LOD	< LOD	< LOD	< LOD	< LOD	< LOD	< LOD	< LOD	< LOD	< LOD	< LOD	< LOD	< LOD	< LOD	< LOD	< LOD	< LOD	< LOD	< LOD	< LOD	< LOD	< LOD	< LOD	< LOD	< LOD	< LOD	< LOD	< LOD	< LOD	< LOD	< LOD	< LOD	< LOD
89	TG(17:2_38:7)		52	no	< LOD	< LOD	< LOD	< LOD	< LOD	< LOD	< LOD	< LOD	< LOD	< LOD	< LOD	< LOD	< LOD	< LOD	< LOD	< LOD	< LOD	< LOD	< LOD	< LOD	< LOD	< LOD	< LOD	< LOD	< LOD	< LOD	< LOD	< LOD	< LOD	< LOD	< LOD	< LOD	< LOD	< LOD	< LOD	< LOD	< LOD	< LOD	< LOD	< LOD	< LOD	< LOD	< LOD	< LOD	< LOD
90	TG(18:0_30:0)		4	YES	1.498	4.71	10.11	16.446	2.304	3.989	2.094	4.801	< LOD	1.299	1.743	3.584	1.396	2.1	< LOD	1.169	0.998	5.13	4.65	< LOD	21.16	14.674	2.163	< LOD	7.25	1.217	25.692	21.607	5.461	4.577	3.044	8.19	5.898	9.021	2.554	4.275	1.973	1.476	1.335	1.734	4.31	1.235	19.64	7.387	1.154
91	TG(18:0_30:1)		0	YES	1.735	2.4	5.92	4.334	0.88	1.008	2.714	7.251	0.736	1.661	1.934	4.216	2.264	3.033	0.762	1.563	1.115	2.489	1.945	1.15	9.089	6.639	1.653	0.302	3.623	0.457	6.997	6.443	2.781	1.677	1.393	3.66	2.457	3.708	3.208	2.051	2.879	1.731	0.802	1.171	6.31	2.112	4.816	1.793	1.565
92	TG(18:0_32:0)		9	no	1.604	4.869	9.262	17.231	2.693	3.674	2.339	5.846	< LOD	< LOD	2.404	4.429	1.865	2.793	< LOD	< LOD	< LOD	8.554	4.553	< LOD	20.864	14.198	3.101	< LOD	8.959	< LOD	25.696	25.436	4.887	4.155	3.481	7.861	8.668	7.749	3.127	4.038	2.842	1.861	1.68	2.731	4.809	1.959	21.684	7.298	< LOD
93	TG(18:0_32:1)		0	YES	1.398	6.635	11.632	12.508	2.229	3.37	1.823	3.935	0.545	1.34	1.868	4.134	1.502	1.894	0.667	0.999	0.929	5.925	5.278	0.743	25.609	17.939	2.357	0.556	9.983	1.032	19.673	18.27	6.56	4.712	3.819	10.449	9.033	10.304	1.92	3.378	1.967	1.463	1.661	2.194	4.335	1.327	15.45	5.504	0.832
94	TG(18:0_32:2)		2	YES	0.517	0.954	1.785	1.973	0.844	0.745	0.546	1.393	0.297	0.581	0.785	1.517	0.691	1.039	< LOD	0.439	0.375	1.803	0.829	0.481	4.324	2.683	0.704	0.286	1.232	0.418	4.07	3.426	1.056	0.933	0.81	1.556	1.281	1.616	0.724	0.745	0.81	0.597	0.474	0.717	1.603	0.829	3.112	0.838	< LOD
95	TG(18:0_34:2)		0	YES	1.86	2.568	4.896	5.414	2.553	1.701	2.287	4.71	0.737	1.592	3.214	5.662	1.993	3.531	0.631	1.3	1.218	7.643	1.952	0.968	11.439	7.408	2.531	0.765	3.923	1.002	9.68	9.419	2.254	2.414	1.912	3.713	5.045	3.485	3.418	1.612	2.62	2.098	1.915	2.981	5.323	2.444	9.104	2.346	1.272
96	TG(18:0_34:3)		5	YES	0.402	0.45	0.807	0.903	0.566	0.325	0.329	0.891	0.113	0.298	0.528	0.905	< LOD	0.671	0.177	0.203	0.278	1.385	0.431	< LOD	2.278	1.312	0.534	< LOD	0.623	< LOD	1.651	1.486	0.345	0.694	0.464	0.626	0.752	0.741	0.405	0.352	0.438	0.359	0.468	0.737	0.715	0.363	1.351	0.362	0.298
97	TG(18:0_36:1)		50	no	< LOD	< LOD	< LOD	< LOD	< LOD	< LOD	< LOD	< LOD	< LOD	< LOD	< LOD	< LOD	< LOD	< LOD	< LOD	< LOD	< LOD	< LOD	< LOD	< LOD	11.192	< LOD	< LOD	< LOD	< LOD	< LOD	< LOD	< LOD	< LOD	< LOD	< LOD	< LOD	7.801	< LOD	< LOD	< LOD	< LOD	< LOD	< LOD	< LOD	< LOD	< LOD	< LOD	< LOD	< LOD
98	TG(18:0_36:2)		10	no	2.914	7.56	12.474	9.964	< LOD	2.3	2.805	6.567	< LOD	2.495	5.225	8.006	2.811	4.207	< LOD	< LOD	< LOD	9.567	4.279	< LOD	22.689	15.495	3.643	< LOD	10.506	< LOD	10.106	11.489	5.686	5.264	4.556	7.644	15.693	8.44	4.131	3.112	3.909	3.066	< LOD	3.561	6.491	2.518	10.294	3.07	< LOD
99	TG(18:0_36:3)		1	YES	2.131	2.435	4.421	3.607	2.244	1.399	2.35	4.771	< LOD	1.896	4.435	6.748	2.17	3.784	0.739	1.495	1.331	8.64	1.812	1.153	10.075	5.538	2.768	0.983	3.355	0.724	5.468	6.298	2.033	2.974	3.077	3.251	4.523	3.109	3.577	1.444	2.906	2.582	2.068	3.239	6.055	2.955	5.113	1.21	1.459
100	TG(18:0_36:4)		0	YES	0.66	0.637	0.812	0.98	0.851	0.491	0.664	0.999	0.265	0.706	1.146	1.961	0.729	1.566	0.39	0.552	0.533	2.232	0.459	0.45	2.014	1.138	0.818	0.417	0.695	0.709	1.722	1.65	0.391	0.977	0.971	0.981	0.954	0.674	1.244	0.441	0.75	0.649	0.624	1.104	1.506	1.084	1.182	0.398	0.419
101	TG(18:0_36:5)		12	no	0.301	0.146	0.259	< LOD	0.252	0.159	0.189	0.199	< LOD	0.235	0.214	< LOD	0.203	< LOD	0.274	< LOD	< LOD	0.401	< LOD	0.214	0.401	0.447	0.229	< LOD	< LOD	0.163	0.371	0.478	0.257	0.284	0.367	0.294	< LOD	0.208	0.134	0.219	0.23	0.263	0.193	0.32	0.189	0.226	0.375	0.108	0.218
102	TG(18:0_38:6)		21	no	0.171	0.111	0.219	0.156	0.208	< LOD	< LOD	0.127	< LOD	0.153	< LOD	< LOD	0.136	0.147	< LOD	< LOD	< LOD	0.372	0.114	< LOD	0.387	0.309	< LOD	< LOD	0.186	< LOD	0.756	0.532	< LOD	0.329	0.341	0.221	0.225	< LOD	0.105	0.174	< LOD	0.159	0.163	< LOD	< LOD	< LOD	0.258	< LOD	0.124
103	TG(18:0_38:7)		40	no	< LOD	< LOD	< LOD	< LOD	0.151	< LOD	< LOD	< LOD	< LOD	< LOD	< LOD	0.253	< LOD	< LOD	< LOD	< LOD	< LOD	< LOD	0.212	< LOD	0.321	< LOD	< LOD	0.168	< LOD	0.193	< LOD	0.183	< LOD	0.223	< LOD	< LOD	< LOD	< LOD	< LOD	< LOD	< LOD	< LOD	0.212	< LOD	< LOD	< LOD	< LOD	< LOD	0.154
104	TG(18:1_26:0)		0	YES	5.476	11.235	37.977	32.747	5.955	6.455	7.717	22.788	2.226	6.178	4.253	10.999	7.178	9.842	4.052	4.244	3.427	4.999	12.24	3.391	60.48	42.289	3.608	0.631	22.274	2.659	42.253	37.047	19.478	9.566	7.208	17.872	10.028	16.707	9.119	13.885	7.572	5.868	1.746	2.506	21.363	6.927	38.88	19.059	5.871
105	TG(18:1_28:1)		2	YES	1.536	6.823	26.999	13.382	2.119	2.187	1.763	4.855	< LOD	1.144	1.012	3.07	1.471	1.962	0.75	0.945	0.921	2.286	5.511	0.873	29.755	23.753	1.464	< LOD	14.837	0.93	14.593	14.8	11.236	5.805	4.648	8.952	7.493	8.352	1.805	6.246	1.656	1.383	0.891	1.104	4.438	1.355	13.277	5.031	1.33
106	TG(18:1_30:0)		0	YES	12.488	13.882	34.065	45.857	11.13	14.621	16.105	42.708	4.404	11.855	13.254	32.364	14.853	17.574	5.46	9.331	7.956	27.569	13.928	5.979	82.859	55.011	12.281	2.389	27.816	6.752	78.334	61.952	21.227	13.603	11.185	27.437	17.555	27.001	19.336	15.419	18.12	15.539	8.945	10.234	40.814	12.686	87.215	28.23	10.578
107	TG(18:1_30:1)		0	YES	12.17	5.863	17.594	11.303	3.476	3.603	17.922	48.496	4.502	11.191	12.002	28.259	13.812	18.234	6.443	9.203	7.342	11.051	5.34	7.092	31.7	22.29	6.102	1.264	10.958	2.03	17.544	16.402	9.786	5.654	4.628	10.077	8.705	9.715	20.316	5.189	18.712	12.689	4.309	4.267	44.136	13.564	18.696	5.91	10.818
108	TG(18:1_30:2)		0	YES	2.352	0.767	1.949	1.299	0.663	0.586	3.589	9.195	0.875	2.288	2.526	5.211	2.826	3.807	1.639	1.874	1.618	1.612	0.538	1.393	4.034	2.46	1.122	0.281	1.156	0.502	2.494	2.442	1.207	0.777	0.549	1.283	1.249	1.195	4.311	0.699	3.695	2.356	0.731	0.986	8.706	2.72	2.05	0.694	2.21
109	TG(18:1_31:0)		2	YES	1.188	4.735	7.719	10.138	4.586	5.321	0.898	2.125	< LOD	0.67	0.729	2.28	0.973	1.087	0.553	0.629	0.567	3.727	4.005	0.724	25.941	16.874	1.515	< LOD	6.238	2.296	17.228	15.379	7.234	5.496	4.524	7.73	6.202	6.805	1.054	4.108	1.339	1.254	1.287	1.454	2.127	1.036	21.795	6.717	0.834
110	TG(18:1_32:0)		0	YES	24.828	22.493	49.177	75.157	21.738	23.433	30.947	79.691	8.568	21.581	35.518	72.882	26.81	34.609	7.037	18.626	16.62	86.365	19.519	12.162	116.288	78.273	29.587	6.468	48.857	9.841	112.461	93.055	26.843	21.735	18.034	38.745	43.417	38.388	42.154	21.749	39.838	30.56	23.025	29.315	68.79	26.673	151.626	49.435	20.347
111	TG(18:1_32:1)		0	YES	10.813	19.298	39.755	39.941	10.715	11.291	12.549	31.216	3.446	8.188	13.708	34.653	11.767	15.175	4.018	7.142	7.366	31.561	16.647	4.756	93.545	65.228	12.997	3.228	33.15	5.906	53.416	47.22	23.997	16.852	13.84	33.603	27.414	30.834	14.82	13.871	15.194	14.381	11.468	11.91	34.678	10.555	68.678	19.921	8.259
112	TG(18:1_32:2)		0	YES	2.948	2.197	5.143	5.007	2.427	1.847	2.526	7.129	0.787	1.92	3.698	7.984	2.94	3.416	1.431	1.924	1.889	5.431	1.627	1.357	14.013	8.402	2.312	0.624	4.079	1.424	8.82	8.235	3.063	2.113	2.013	5.016	4.223	3.956	3.644	1.93	3.571	3.555	2.536	2.552	7.435	2.532	9.062	2.484	1.989
113	TG(18:1_32:3)		7	no	0.424	0.25	0.485	0.429	0.346	0.3	0.326	0.619	0.192	< LOD	0.401	0.685	0.399	0.398	0.273	0.211	< LOD	0.554	0.311	< LOD	1.63	1.007	0.379	< LOD	0.453	0.28	0.865	0.68	0.351	< LOD	0.359	0.533	0.681	0.531	0.304	0.345	0.468	0.37	0.37	0.353	0.575	0.319	0.88	< LOD	0.259
114	TG(18:1_33:0)		1	YES	0.774	4.859	8.314	9.269	4.496	4.374	0.554	1.556	< LOD	0.547	0.87	1.824	0.507	0.879	0.279	0.444	0.43	3.459	3.756	0.344	22.666	15.644	1.176	0.401	7.596	1.432	15.594	15.299	6.537	6.733	5.976	7.382	10.2	6.742	0.979	4.326	0.867	0.825	1.129	1.427	1.493	0.726	18.258	5.716	0.633
115	TG(18:1_33:1)		1	YES	1.577	4.586	8.166	7.756	3.514	3.487	0.808	1.639	< LOD	0.543	1.235	2.404	0.753	0.967	0.349	0.539	0.613	4.454	3.759	0.545	26.527	18.011	1.578	0.6	8.307	1.698	11.675	10.729	6.815	6.16	5.237	7.299	8.608	7.097	1.162	4.14	1.437	1.297	1.685	1.631	2.054	0.963	16.6	4.764	0.91
116	TG(18:1_33:2)		5	YES	0.49	0.705	1.185	1.092	0.832	0.716	< LOD	0.468	< LOD	< LOD	0.504	0.692	0.368	0.501	< LOD	0.323	0.253	0.957	0.654	0.237	4.335	2.766	0.444	0.224	1.074	0.549	2.085	2.056	0.928	0.98	1.006	1.322	1.218	0.993	0.364	0.702	< LOD	0.502	0.503	0.482	0.701	0.34	2.573	0.889	0.422
117	TG(18:1_33:3)		28	no	< LOD	< LOD	0.196	< LOD	0.217	< LOD	< LOD	0.14	< LOD	< LOD	< LOD	< LOD	< LOD	< LOD	< LOD	< LOD	< LOD	< LOD	0.193	< LOD	0.44	0.439	0.112	0.107	0.155	< LOD	0.228	0.323	0.181	< LOD	0.123	0.19	0.168	0.16	< LOD	< LOD	< LOD	0.127	0.122	< LOD	0.172	< LOD	0.285	0.148	< LOD
118	TG(18:1_34:1)		0	YES	48.791	48.473	102.534	103.407	31.946	28.969	53.014	131.705	14.437	36.573	83.631	129.989	47.225	59.194	12.581	33.873	30.583	140.783	33.934	20.979	218.642	137.589	47.672	11.182	95.567	13.066	125.727	108.784	49.218	42.624	33.171	71.487	103.612	72.119	67.164	38.867	72.819	63.595	43.787	47.3	121.914	43.138	183.66	51.29	37.828
119	TG(18:1_34:2)		0	YES	14.481	8.882	21.208	19.814	12.524	7.582	14.995	38.329	4.129	11.348	33.619	46.739	13.311	20.712	5.912	10.576	9.212	43.921	7.004	7.257	51.496	31.468	14.696	3.805	17.203	5.455	33.046	29.624	9.859	10.152	7.823	17.164	19.289	15.24	22.001	9.344	22.898	19.273	15.978	17.518	40.399	15.092	42.602	9.388	12.075
120	TG(18:1_34:3)		1	YES	1.289	0.751	1.971	1.81	1.444	0.916	1.004	2.644	0.412	0.854	2.39	3.672	1.135	1.755	0.795	0.776	0.75	3.847	0.906	0.618	7.064	3.991	1.451	< LOD	1.721	0.888	3.901	3.221	1.286	1.134	1.027	2.176	1.888	1.752	1.316	1.07	1.863	1.793	2.097	2.177	2.966	1.16	4.617	0.787	0.811
121	TG(18:1_34:4)		13	no	0.281	< LOD	0.255	0.299	0.301	0.352	0.118	< LOD	< LOD	0.164	0.18	0.356	< LOD	0.386	< LOD	< LOD	0.233	0.397	0.245	< LOD	0.898	0.496	0.206	0.154	0.226	0.276	0.637	0.559	< LOD	0.403	0.215	0.441	0.288	0.255	< LOD	0.257	0.243	< LOD	0.461	0.296	0.38	0.223	0.583	0.204	< LOD
122	TG(18:1_35:2)		4	YES	0.814	2.35	4.044	3.387	1.866	1.338	0.559	1.006	0.229	< LOD	1.161	1.338	0.494	0.653	0.342	< LOD	0.361	3.08	1.719	< LOD	11.237	7.279	0.919	< LOD	4.175	0.787	3.825	4.767	3.246	3.389	3.021	3.747	4.908	3.072	0.564	1.83	0.894	0.884	1.098	1.116	1.135	0.607	5.436	1.768	0.576
123	TG(18:1_35:3)		9	no	0.251	0.339	0.627	0.654	0.601	< LOD	< LOD	< LOD	< LOD	0.118	0.512	0.456	0.211	0.205	0.154	0.173	< LOD	0.58	0.403	< LOD	1.74	1.263	< LOD	0.178	0.59	0.293	0.783	0.823	0.581	0.593	< LOD	0.576	0.717	0.727	< LOD	0.447	0.313	0.339	0.39	0.333	0.365	0.21	1.119	0.456	0.292
124	TG(18:1_36:0)		38	no	< LOD	3.854	5.371	5.205	< LOD	< LOD	< LOD	< LOD	< LOD	< LOD	< LOD	< LOD	< LOD	< LOD	< LOD	< LOD	< LOD	< LOD	< LOD	< LOD	10.485	6.995	< LOD	< LOD	4.577	< LOD	5.648	6.106	< LOD	< LOD	< LOD	3.734	7.725	3.751	< LOD	< LOD	< LOD	< LOD	< LOD	< LOD	< LOD	< LOD	4.365	< LOD	< LOD
125	TG(18:1_36:1)		7	no	6.509	16.118	29.104	22.493	5.012	< LOD	6.52	16.706	< LOD	4.723	13.241	18.253	6.252	8.698	< LOD	5.04	< LOD	20.693	9.797	< LOD	51.941	35.439	7.034	< LOD	24.171	< LOD	20.605	24.437	11.845	11.525	9.966	17.262	34.665	17.602	7.313	7.898	9.513	7.043	5.482	7.473	15.048	5.881	23.633	6.399	4.796
126	TG(18:1_36:2)		10	no	17.768	19.765	42.671	28.585	< LOD	< LOD	18.16	44.951	< LOD	< LOD	35.125	49.522	17.599	22.288	< LOD	11.716	< LOD	49.329	12.52	< LOD	81.003	53.43	15.851	< LOD	35.359	< LOD	26.277	28.792	19.296	17.757	15.166	25.164	48.484	25.222	22.403	11.777	25.72	20.399	14.878	17.059	44.898	14.613	39.006	< LOD	14.527
127	TG(18:1_36:3)		6	YES	8.126	3.834	10.407	7.723	5.086	< LOD	6.889	19.242	< LOD	5.389	17.749	21.913	7.844	10.326	< LOD	5.481	4.403	20.588	4.03	3.65	26.444	15.091	6.846	< LOD	9.102	< LOD	11.256	12.485	4.83	6.393	4.462	8.767	11.557	6.513	9.715	3.942	10.476	8.626	8.591	9.52	19.838	7.408	13.839	< LOD	5.408
128	TG(18:1_36:4)		4	YES	1.648	< LOD	1.375	1.575	1.772	0.922	1.142	3.121	< LOD	1.102	2.657	4.039	1.775	2.15	1.04	1.049	0.832	3.55	0.807	0.878	4.697	2.856	1.585	< LOD	1.661	0.966	3.248	3.239	0.896	1.749	1.148	2.078	1.946	1.33	1.701	1.028	1.682	1.52	2.354	2.537	2.898	1.603	2.904	0.759	0.923
129	TG(18:1_36:5)		6	YES	0.275	0.268	0.21	0.38	0.312	0.342	< LOD	0.423	0.147	< LOD	0.411	0.583	0.36	0.262	0.35	0.261	< LOD	0.385	0.212	0.173	0.766	0.572	0.316	0.144	0.448	0.314	0.592	0.612	0.308	0.328	0.314	0.326	0.406	< LOD	< LOD	0.392	0.266	0.389	0.449	0.406	0.426	0.176	0.488	0.196	0.211
130	TG(18:1_36:6)		34	no	< LOD	< LOD	0.346	0.211	< LOD	< LOD	< LOD	< LOD	< LOD	< LOD	< LOD	0.204	< LOD	< LOD	< LOD	< LOD	< LOD	< LOD	< LOD	< LOD	0.526	0.462	< LOD	< LOD	0.332	< LOD	0.495	0.476	0.141	< LOD	0.291	0.245	0.434	0.248	< LOD	< LOD	< LOD	< LOD	0.101	< LOD	< LOD	< LOD	0.428	< LOD	< LOD
131	TG(18:1_38:5)		1	YES	0.875	0.49	0.683	0.833	1.101	0.563	0.43	0.834	< LOD	0.635	0.661	0.85	0.564	0.726	0.656	0.45	0.501	1.453	0.524	0.316	1.99	1.328	0.51	0.497	1.039	0.484	1.504	1.345	0.611	1.162	1.076	1.277	1.586	0.78	0.516	0.849	0.568	0.741	1.572	1.61	0.786	0.435	1.528	0.321	0.463
132	TG(18:1_38:6)		12	no	0.268	< LOD	0.214	0.358	0.457	0.315	< LOD	0.381	< LOD	< LOD	0.3	0.348	< LOD	< LOD	0.326	< LOD	0.17	0.36	0.187	< LOD	0.551	0.431	0.173	0.261	0.377	< LOD	0.68	0.484	< LOD	0.415	0.383	0.426	0.362	0.253	0.107	0.218	0.531	0.361	0.516	0.386	0.198	< LOD	0.414	0.142	< LOD
133	TG(18:1_38:7)		16	no	0.252	0.31	0.297	0.395	0.215	0.229	< LOD	< LOD	< LOD	< LOD	< LOD	0.265	< LOD	0.162	0.145	< LOD	< LOD	0.3	0.27	0.167	0.714	0.561	0.184	< LOD	0.301	< LOD	0.391	0.593	0.257	0.398	< LOD	0.402	0.556	0.368	0.168	0.332	0.194	< LOD	0.236	0.239	0.293	< LOD	0.51	< LOD	< LOD
134	TG(18:2_28:0)		0	YES	4.864	1.269	4.422	4.096	2.064	1.67	7.976	22.294	1.93	5.668	4.534	11.821	6.475	8.534	3.638	4.553	3.628	4.093	1.724	3.309	9.551	5.879	2.241	0.452	2.294	1.196	10.626	8.401	2.43	1.568	1.086	2.731	0.979	2.631	9.973	1.849	8.254	5.154	1.497	1.71	21.44	6.247	6.961	2.99	4.607
135	TG(18:2_30:0)		0	YES	3.779	1.751	4.509	6.846	3.374	3.317	4.93	12.81	1.518	3.675	4.469	10.827	4.195	5.791	2.325	2.962	2.302	6.963	1.724	1.926	13.906	8.049	2.842	0.775	3.437	2.43	18.444	13.764	2.871	2.11	1.811	4.375	2.003	3.869	6.496	2.573	5.67	4.468	2.114	2.77	13.247	3.917	16.553	4.824	3.219
136	TG(18:2_30:1)		0	YES	2.457	0.51	1.799	1.581	0.95	0.684	3.169	9.466	0.735	2.334	2.271	5.729	3.049	3.823	1.863	1.677	1.539	1.944	0.667	1.483	4.581	2.881	1.1	0.261	1.113	0.822	3.457	3.032	1.138	0.756	0.598	1.678	1.064	1.199	4.224	0.84	3.633	2.465	1.068	0.985	9.024	3.126	3.24	0.984	2.05
137	TG(18:2_31:0)		5	YES	0.589	0.733	1.355	2.013	1.816	1.838	0.452	0.762	< LOD	< LOD	0.508	0.858	0.5	0.494	< LOD	0.457	< LOD	1.513	0.896	< LOD	4.918	3.219	0.646	0.353	0.945	1.089	4.892	4.829	1.294	1.243	1.274	1.65	1.09	1.419	0.621	0.959	0.721	0.513	0.553	0.959	1.047	0.58	5.229	1.441	0.494
138	TG(18:2_32:0)		0	YES	6.998	2.716	6.85	12.088	7.538	5.36	9.213	22.86	2.878	7.195	12.385	26.081	7.905	12.603	3.003	5.705	4.984	24.296	2.529	4.403	19.438	11.319	7.583	1.986	5.595	3.464	26.745	21.819	3.636	3.771	2.841	6.11	4.935	5.978	14.98	3.335	11.369	9.13	6.51	9.995	22.909	9.946	29.847	8.146	6.064
139	TG(18:2_32:1)		0	YES	2.744	1.742	4.782	5.731	3.11	2.335	2.597	7.37	0.887	2.263	4.193	9.077	3.061	4.158	1.544	1.754	1.851	6.907	1.968	1.264	15.03	8.954	2.635	0.705	3.598	2.027	11.216	9.188	2.845	2.44	1.862	4.9	2.723	4.325	3.851	2.247	4.09	3.654	2.913	3.186	8.528	2.813	13.324	3.034	2.004
140	TG(18:2_32:2)		1	YES	0.764	0.368	0.752	0.759	0.872	0.553	0.617	1.572	0.372	0.445	0.876	1.876	0.709	0.984	0.536	0.461	0.642	1.271	0.365	0.346	2.23	1.261	0.634	0.227	0.599	0.597	2.403	1.6	0.475	0.503	0.414	0.833	0.691	0.647	0.848	0.481	0.976	0.793	0.665	0.811	1.69	0.708	1.97	0.485	< LOD
141	TG(18:2_33:0)		7	no	0.414	0.754	1.546	1.652	1.847	1.249	0.21	0.682	< LOD	< LOD	0.453	0.749	0.304	0.526	< LOD	< LOD	0.172	1.359	< LOD	< LOD	4.64	2.613	0.651	< LOD	1.086	0.623	4.253	4.354	1.007	1.502	1.498	1.366	1.515	1.262	0.49	0.891	0.472	0.366	0.355	0.529	0.833	0.468	4.071	1.301	0.23
142	TG(18:2_33:1)		4	YES	0.461	0.672	1.229	1.125	1.211	1.026	0.256	0.582	< LOD	0.216	< LOD	0.841	< LOD	0.354	< LOD	0.234	0.369	1.093	0.625	0.244	4.075	2.591	0.456	0.167	1	0.629	2.347	2.482	0.861	1.032	0.853	1.32	1.25	1.202	0.392	0.781	0.398	0.365	0.573	0.635	0.682	0.343	3.097	0.839	0.357
143	TG(18:2_33:2)		13	no	0.275	0.215	0.297	0.275	0.29	0.346	0.137	< LOD	0.171	0.157	0.22	0.418	< LOD	< LOD	0.28	< LOD	< LOD	0.284	0.253	0.17	0.905	0.579	< LOD	< LOD	< LOD	0.228	0.714	0.554	< LOD	0.47	0.27	0.401	0.397	< LOD	0.216	0.387	< LOD	0.355	< LOD	< LOD	0.219	0.225	0.643	0.191	0.301
144	TG(18:2_34:0)		0	YES	2.688	2.305	4.856	5.808	3.248	2.178	3.316	7.409	1.205	2.227	5.133	7.936	2.977	4.673	1.062	1.894	1.68	9.139	1.802	1.377	12.06	6.452	3.276	0.927	3.768	1.177	10.59	10.489	2.296	2.499	2.375	3.933	4.333	3.982	4.706	1.92	4.011	3.162	2.38	3.764	8.035	3.315	10.584	2.72	1.82
145	TG(18:2_34:1)		0	YES	12.85	6.77	15.103	16.087	11.55	6.7	14.333	35.52	3.886	10.056	31.465	40.948	13.247	18.659	5.48	9.974	8.207	35.969	5.324	6.597	38.659	21.554	11.89	3.482	10.922	4.685	28.6	25.525	7.183	7.877	6.198	13.29	12.473	11.318	20.381	7.652	20.357	17.585	12.789	14.933	36.07	14.008	38.316	8.951	10.9
146	TG(18:2_34:2)		0	YES	3.664	1.463	3.022	2.943	4.099	1.818	3.996	8.528	1.063	3.245	10.733	11.983	4.005	6.568	2.486	2.956	2.613	10.174	1.268	2.548	9.081	4.56	3.134	1.351	2.391	2.277	7.871	7.134	1.552	2.474	1.864	3.466	2.751	2.692	6.227	1.845	5.968	5.107	4.317	5.654	9.682	5.021	8.4	1.838	2.794
147	TG(18:2_34:3)		9	no	0.378	0.276	< LOD	0.404	0.647	< LOD	0.236	0.524	< LOD	< LOD	0.605	0.974	0.358	0.537	0.258	< LOD	0.301	0.933	0.314	< LOD	1.159	0.727	0.509	0.258	0.375	0.404	0.911	0.744	< LOD	0.332	0.219	0.395	0.479	0.347	0.382	0.293	0.316	0.392	0.604	0.591	0.584	0.398	0.989	< LOD	0.241
148	TG(18:2_34:4)		41	no	0.112	< LOD	< LOD	< LOD	0.23	0.124	0.124	0.158	< LOD	< LOD	< LOD	0.143	< LOD	< LOD	< LOD	< LOD	< LOD	< LOD	< LOD	< LOD	< LOD	0.199	< LOD	< LOD	< LOD	< LOD	< LOD	< LOD	< LOD	< LOD	< LOD	< LOD	< LOD	< LOD	< LOD	< LOD	< LOD	< LOD	< LOD	< LOD	0.135	< LOD	< LOD	< LOD	< LOD
149	TG(18:2_35:1)		6	YES	0.409	0.728	1.416	1.262	1.326	0.835	0.376	0.519	< LOD	< LOD	0.404	0.729	< LOD	< LOD	< LOD	0.268	0.17	1.19	0.693	0.174	3.88	2.421	0.316	0.322	1.302	0.435	2.423	2.717	0.932	1.638	1.611	1.284	1.666	1.398	0.296	0.868	0.416	< LOD	0.318	0.609	0.436	0.394	2.571	0.943	0.274
150	TG(18:2_35:2)		9	no	0.235	0.318	0.601	0.635	0.867	0.472	< LOD	0.24	< LOD	0.208	< LOD	0.508	< LOD	0.193	< LOD	< LOD	0.208	0.789	0.499	< LOD	1.902	1.276	0.29	0.19	0.96	0.481	1.04	1.389	0.501	0.736	0.686	0.723	0.847	0.624	< LOD	0.568	< LOD	0.34	0.354	0.471	0.337	0.286	1.205	0.404	0.233
151	TG(18:2_35:3)		32	no	< LOD	< LOD	< LOD	0.218	0.225	0.257	< LOD	< LOD	< LOD	< LOD	< LOD	< LOD	0.199	< LOD	< LOD	< LOD	< LOD	0.258	< LOD	< LOD	0.382	0.385	< LOD	< LOD	0.192	< LOD	0.322	0.395	< LOD	0.306	< LOD	0.186	0.161	0.268	< LOD	< LOD	< LOD	< LOD	0.262	< LOD	< LOD	< LOD	0.275	< LOD	< LOD
152	TG(18:2_36:0)		4	YES	0.465	0.721	1.062	0.891	0.49	0.458	0.443	0.789	< LOD	0.371	0.758	0.919	0.488	0.788	< LOD	0.346	0.379	1.313	0.388	< LOD	2.061	1.222	0.428	< LOD	0.806	0.167	1.435	1.589	0.539	0.701	0.574	0.754	1.128	0.769	0.62	0.354	0.688	0.553	0.393	0.671	0.784	0.516	1.23	0.471	0.341
153	TG(18:2_36:1)		0	YES	2.381	2.468	4.896	3.891	2.439	1.388	2.357	5.408	0.732	1.929	5.129	7.306	2.402	4.08	0.795	1.608	1.383	8.602	1.702	1.241	10.523	5.741	2.616	0.969	3.6	1.005	5.664	6.465	2.035	3.01	2.408	3.71	4.723	3.343	3.761	1.58	3.168	2.732	2.009	3.63	6.103	2.923	5.319	1.352	1.514
154	TG(18:2_36:2)		2	YES	4.087	2.424	5.976	4.801	3.303	1.807	4.351	9.816	< LOD	3.094	10.019	12.507	4.285	6.36	1.992	3.12	2.63	11.757	2.212	2.475	13.782	7.913	3.844	< LOD	4.592	1.815	6.415	7.651	2.618	3.822	2.852	4.796	6.093	4.187	6.178	2.284	5.983	4.954	4.377	5.56	10.856	5.14	7.475	2.208	3.198
155	TG(18:2_36:3)		22	no	1.691	< LOD	1.43	< LOD	1.865	< LOD	1.369	3.536	< LOD	< LOD	4.155	4.557	1.519	2.428	< LOD	< LOD	< LOD	4.104	< LOD	< LOD	4.49	2.401	1.49	< LOD	< LOD	< LOD	2.405	3.106	< LOD	1.49	< LOD	1.856	1.445	< LOD	2.183	< LOD	2.012	1.768	1.933	2.557	3.326	1.882	2.935	< LOD	< LOD
156	TG(18:2_36:4)		13	no	0.482	< LOD	< LOD	0.4	0.844	0.426	< LOD	0.697	< LOD	0.49	0.87	1.376	0.488	0.602	0.363	< LOD	0.435	1.006	< LOD	0.36	0.883	0.585	0.528	0.393	0.405	0.569	0.975	1.077	< LOD	0.769	0.433	0.577	0.445	< LOD	0.511	0.439	< LOD	0.51	0.832	0.832	0.605	0.561	0.822	< LOD	< LOD
157	TG(18:2_36:5)		40	no	0.132	< LOD	< LOD	< LOD	0.172	< LOD	< LOD	< LOD	< LOD	< LOD	0.167	< LOD	< LOD	< LOD	< LOD	< LOD	< LOD	< LOD	< LOD	< LOD	0.26	0.126	0.104	< LOD	< LOD	0.198	0.243	< LOD	< LOD	< LOD	0.117	< LOD	< LOD	< LOD	< LOD	< LOD	< LOD	< LOD	0.171	0.181	< LOD	< LOD	< LOD	< LOD	< LOD
158	TG(18:2_38:4)		13	no	0.383	< LOD	0.346	0.325	0.493	0.273	< LOD	0.362	0.123	< LOD	0.307	0.517	0.243	0.409	0.271	< LOD	0.182	0.685	< LOD	0.23	0.709	0.467	< LOD	0.232	0.476	0.341	0.683	0.786	< LOD	0.558	0.505	0.516	0.267	0.239	0.266	0.319	0.284	0.43	0.533	0.792	0.327	< LOD	0.576	< LOD	< LOD
159	TG(18:2_38:5)		17	no	0.235	< LOD	0.158	< LOD	0.673	0.238	< LOD	< LOD	< LOD	0.177	0.392	0.441	0.259	0.336	0.272	< LOD	< LOD	0.391	0.206	< LOD	0.526	0.343	0.247	0.364	0.397	0.215	0.558	0.426	0.137	0.416	0.325	0.342	< LOD	0.246	0.216	< LOD	< LOD	< LOD	0.549	0.678	< LOD	0.218	0.438	< LOD	< LOD
160	TG(18:2_38:6)		48	no	< LOD	< LOD	< LOD	< LOD	0.432	< LOD	< LOD	< LOD	< LOD	< LOD	< LOD	< LOD	< LOD	< LOD	< LOD	< LOD	< LOD	< LOD	< LOD	< LOD	< LOD	< LOD	< LOD	< LOD	< LOD	< LOD	0.296	< LOD	< LOD	< LOD	< LOD	< LOD	0.156	< LOD	< LOD	< LOD	< LOD	< LOD	< LOD	< LOD	< LOD	< LOD	< LOD	< LOD	< LOD
161	TG(18:3_30:0)		12	no	< LOD	0.189	0.603	0.516	< LOD	0.333	0.305	0.598	< LOD	< LOD	0.296	0.638	0.282	0.237	< LOD	0.186	0.169	0.526	< LOD	< LOD	1.429	0.816	0.242	< LOD	0.479	0.192	1.306	1.058	0.304	0.355	< LOD	0.472	< LOD	0.356	0.285	< LOD	0.273	0.277	0.296	0.405	0.628	0.234	1.193	0.272	< LOD
162	TG(18:3_32:0)		15	no	0.542	< LOD	0.632	0.813	0.768	0.529	0.591	1.065	< LOD	< LOD	0.696	1.484	0.697	0.604	< LOD	< LOD	< LOD	1.749	< LOD	< LOD	2.169	1.223	0.749	< LOD	0.747	< LOD	2.352	1.848	< LOD	< LOD	0.515	0.745	0.722	0.617	0.68	< LOD	0.783	0.679	0.721	0.889	1.14	0.539	2.396	0.767	< LOD
163	TG(18:3_32:1)		10	no	0.213	0.239	0.442	0.325	0.301	0.216	< LOD	0.437	< LOD	0.232	0.25	0.646	0.195	0.324	< LOD	< LOD	< LOD	0.513	0.189	0.207	1.475	0.976	0.365	0.167	0.514	0.211	1.104	0.962	0.464	< LOD	< LOD	0.596	0.439	0.442	< LOD	0.313	0.409	0.398	< LOD	0.478	0.58	0.254	0.891	0.291	0.196
164	TG(18:3_33:2)		52	no	< LOD	< LOD	< LOD	< LOD	< LOD	< LOD	< LOD	< LOD	< LOD	< LOD	< LOD	< LOD	< LOD	< LOD	< LOD	< LOD	< LOD	< LOD	< LOD	< LOD	< LOD	< LOD	< LOD	< LOD	< LOD	< LOD	< LOD	< LOD	< LOD	< LOD	< LOD	< LOD	< LOD	< LOD	< LOD	< LOD	< LOD	< LOD	< LOD	< LOD	< LOD	< LOD	< LOD	< LOD	< LOD
165	TG(18:3_34:0)		14	no	0.211	0.273	0.378	0.521	0.403	0.39	0.316	0.537	< LOD	0.236	0.425	0.534	< LOD	0.294	< LOD	< LOD	< LOD	0.791	0.212	< LOD	1.322	0.949	0.419	< LOD	0.424	< LOD	1.028	1.083	0.334	0.382	0.347	0.46	0.458	< LOD	0.47	< LOD	0.306	< LOD	0.386	0.309	< LOD	0.35	0.989	0.269	< LOD
166	TG(18:3_34:1)		1	YES	0.846	0.788	1.393	1.173	1.136	0.726	0.872	1.811	0.301	0.598	1.853	2.642	0.875	1.206	0.518	0.571	0.642	2.807	0.524	0.51	3.871	2.253	1.105	< LOD	1.155	0.513	2.7	2.272	0.783	0.796	0.637	1.176	0.993	1.229	1.079	0.785	1.431	1.359	1.331	1.423	2.11	0.865	3.063	0.639	0.699
167	TG(18:3_34:2)		11	no	0.494	0.256	< LOD	0.339	0.52	0.207	0.379	0.72	< LOD	0.231	0.707	0.977	0.423	0.376	0.249	0.23	< LOD	0.931	< LOD	0.148	0.795	0.438	0.387	< LOD	0.355	0.277	0.812	0.781	< LOD	0.244	< LOD	0.537	< LOD	0.385	0.351	0.247	0.373	0.379	0.669	0.627	0.628	0.293	0.691	< LOD	0.268
168	TG(18:3_34:3)		48	no	< LOD	< LOD	< LOD	< LOD	< LOD	< LOD	< LOD	< LOD	< LOD	< LOD	< LOD	< LOD	< LOD	< LOD	< LOD	< LOD	< LOD	< LOD	< LOD	< LOD	0.255	< LOD	< LOD	< LOD	< LOD	< LOD	0.239	< LOD	< LOD	< LOD	< LOD	< LOD	< LOD	< LOD	< LOD	< LOD	< LOD	< LOD	< LOD	0.121	< LOD	< LOD	0.138	< LOD	< LOD
169	TG(18:3_35:2)		47	no	< LOD	< LOD	< LOD	< LOD	0.221	< LOD	< LOD	< LOD	< LOD	< LOD	< LOD	< LOD	< LOD	< LOD	< LOD	< LOD	< LOD	< LOD	< LOD	< LOD	0.299	< LOD	< LOD	< LOD	< LOD	< LOD	0.19	< LOD	< LOD	< LOD	< LOD	0.177	0.263	< LOD	< LOD	< LOD	< LOD	< LOD	< LOD	< LOD	< LOD	< LOD	< LOD	< LOD	< LOD
170	TG(18:3_36:1)		11	no	0.167	0.279	0.436	0.298	0.275	0.175	0.132	0.39	< LOD	0.22	0.504	0.734	< LOD	0.324	0.186	0.174	0.171	0.61	0.22	0.276	0.965	0.638	0.248	< LOD	< LOD	< LOD	0.555	0.6	0.322	0.411	< LOD	0.365	0.438	< LOD	0.353	0.193	< LOD	< LOD	0.268	< LOD	0.312	0.276	0.659	< LOD	0.247
171	TG(18:3_36:2)		6	YES	0.388	< LOD	0.466	0.403	0.44	0.196	0.339	0.723	0.217	< LOD	0.76	1.229	0.334	0.508	< LOD	< LOD	< LOD	0.976	0.391	0.193	1.258	0.812	0.501	0.192	0.645	0.283	0.714	0.611	0.34	0.481	0.26	0.592	0.619	0.372	0.524	0.236	0.431	0.431	0.57	0.598	0.879	0.355	0.682	0.186	0.275
172	TG(18:3_36:3)		22	no	0.162	< LOD	< LOD	0.207	0.273	< LOD	< LOD	< LOD	< LOD	0.144	0.394	0.494	0.27	0.244	< LOD	< LOD	< LOD	0.465	< LOD	< LOD	0.36	0.36	0.227	0.123	0.189	< LOD	< LOD	0.348	0.109	< LOD	0.17	< LOD	< LOD	0.184	0.18	< LOD	0.369	0.15	< LOD	0.556	0.368	0.228	0.475	< LOD	< LOD
173	TG(18:3_36:4)		30	no	0.203	< LOD	< LOD	0.181	< LOD	0.176	< LOD	< LOD	< LOD	< LOD	< LOD	0.165	0.141	0.155	< LOD	< LOD	< LOD	0.206	< LOD	< LOD	< LOD	< LOD	0.188	< LOD	0.162	0.19	0.199	0.317	< LOD	0.17	< LOD	0.154	0.115	< LOD	< LOD	0.119	0.105	< LOD	0.276	0.233	< LOD	< LOD	< LOD	0.238	< LOD
174	TG(18:3_38:5)		26	no	0.177	< LOD	< LOD	0.143	0.228	< LOD	< LOD	< LOD	0.114	0.155	< LOD	< LOD	< LOD	< LOD	< LOD	< LOD	< LOD	0.23	< LOD	< LOD	< LOD	< LOD	< LOD	0.162	< LOD	0.205	0.226	0.229	0.115	< LOD	0.166	0.141	0.255	< LOD	< LOD	< LOD	< LOD	0.179	0.339	0.241	< LOD	0.216	0.207	0.269	< LOD
175	TG(18:3_38:6)		51	no	< LOD	< LOD	< LOD	< LOD	< LOD	< LOD	< LOD	< LOD	< LOD	< LOD	< LOD	< LOD	< LOD	< LOD	< LOD	< LOD	< LOD	< LOD	< LOD	< LOD	< LOD	< LOD	< LOD	< LOD	< LOD	< LOD	< LOD	< LOD	< LOD	< LOD	< LOD	< LOD	< LOD	< LOD	< LOD	< LOD	< LOD	0.118	< LOD	< LOD	< LOD	< LOD	< LOD	< LOD	< LOD
176	TG(20:0_32:3)		41	no	< LOD	< LOD	< LOD	0.124	< LOD	< LOD	< LOD	< LOD	< LOD	< LOD	0.149	0.177	< LOD	< LOD	< LOD	< LOD	< LOD	0.157	< LOD	< LOD	0.213	< LOD	< LOD	< LOD	< LOD	< LOD	< LOD	< LOD	< LOD	< LOD	< LOD	< LOD	< LOD	< LOD	< LOD	< LOD	0.102	< LOD	< LOD	0.118	0.104	< LOD	0.162	< LOD	< LOD
177	TG(20:0_32:4)		49	no	< LOD	< LOD	< LOD	< LOD	< LOD	< LOD	< LOD	0.12	< LOD	< LOD	< LOD	< LOD	< LOD	< LOD	< LOD	< LOD	< LOD	< LOD	< LOD	< LOD	< LOD	< LOD	< LOD	< LOD	< LOD	< LOD	< LOD	< LOD	< LOD	< LOD	< LOD	< LOD	< LOD	< LOD	< LOD	< LOD	< LOD	< LOD	< LOD	< LOD	0.217	< LOD	< LOD	< LOD	< LOD
178	TG(20:0_34:1)		11	no	1.05	0.817	1.057	0.922	< LOD	< LOD	0.59	1.417	< LOD	< LOD	1.71	1.665	0.774	0.616	< LOD	0.619	0.599	2.213	< LOD	< LOD	1.657	1.163	0.738	< LOD	0.786	< LOD	1.097	1.059	< LOD	< LOD	0.595	0.828	0.939	0.942	0.837	0.687	0.846	0.913	0.552	0.682	1.422	0.559	2.059	1.486	0.683
179	TG(20:1_24:3)		52	no	< LOD	< LOD	< LOD	< LOD	< LOD	< LOD	< LOD	< LOD	< LOD	< LOD	< LOD	< LOD	< LOD	< LOD	< LOD	< LOD	< LOD	< LOD	< LOD	< LOD	< LOD	< LOD	< LOD	< LOD	< LOD	< LOD	< LOD	< LOD	< LOD	< LOD	< LOD	< LOD	< LOD	< LOD	< LOD	< LOD	< LOD	< LOD	< LOD	< LOD	< LOD	< LOD	< LOD	< LOD	< LOD
180	TG(20:1_26:1)		52	no	< LOD	< LOD	< LOD	< LOD	< LOD	< LOD	< LOD	< LOD	< LOD	< LOD	< LOD	< LOD	< LOD	< LOD	< LOD	< LOD	< LOD	< LOD	< LOD	< LOD	< LOD	< LOD	< LOD	< LOD	< LOD	< LOD	< LOD	< LOD	< LOD	< LOD	< LOD	< LOD	< LOD	< LOD	< LOD	< LOD	< LOD	< LOD	< LOD	< LOD	< LOD	< LOD	< LOD	< LOD	< LOD
181	TG(20:1_30:1)		19	no	0.237	< LOD	< LOD	0.133	0.142	< LOD	< LOD	0.306	< LOD	< LOD	0.175	0.38	0.159	0.196	< LOD	0.132	0.14	0.16	< LOD	< LOD	0.331	< LOD	0.121	0.104	0.124	< LOD	< LOD	0.242	< LOD	< LOD	0.115	0.229	< LOD	0.22	0.193	0.203	0.318	0.223	0.108	< LOD	0.396	0.161	0.378	0.2	0.12
182	TG(20:1_31:0)		51	no	< LOD	< LOD	< LOD	< LOD	< LOD	< LOD	< LOD	< LOD	< LOD	< LOD	< LOD	< LOD	< LOD	< LOD	< LOD	< LOD	< LOD	< LOD	< LOD	< LOD	< LOD	< LOD	< LOD	< LOD	< LOD	< LOD	< LOD	< LOD	< LOD	< LOD	< LOD	< LOD	< LOD	< LOD	< LOD	< LOD	< LOD	< LOD	< LOD	< LOD	< LOD	< LOD	0.589	< LOD	< LOD
183	TG(20:1_32:1)		9	no	0.268	0.207	0.368	0.729	0.269	0.299	0.147	0.408	0.187	< LOD	0.481	0.729	0.322	0.251	< LOD	< LOD	0.216	0.588	0.238	0.182	1.248	0.904	< LOD	0.122	0.517	0.203	0.904	0.712	< LOD	< LOD	0.262	0.483	0.315	0.55	0.219	< LOD	0.357	0.302	0.267	0.255	0.63	< LOD	1.649	0.493	0.255
184	TG(20:1_32:2)		30	no	0.153	< LOD	< LOD	0.213	< LOD	< LOD	0.143	0.262	< LOD	< LOD	< LOD	0.261	< LOD	< LOD	< LOD	0.172	< LOD	< LOD	0.152	< LOD	0.345	0.255	< LOD	< LOD	< LOD	< LOD	0.354	0.349	< LOD	< LOD	0.241	0.261	< LOD	0.215	< LOD	< LOD	0.205	< LOD	< LOD	< LOD	< LOD	< LOD	0.429	0.267	< LOD
185	TG(20:1_32:3)		29	no	0.146	< LOD	< LOD	0.18	0.128	0.237	< LOD	0.127	< LOD	0.153	0.186	0.193	0.131	< LOD	< LOD	0.197	0.178	0.146	0.123	< LOD	< LOD	< LOD	< LOD	< LOD	< LOD	0.2	0.236	< LOD	< LOD	< LOD	< LOD	< LOD	< LOD	0.188	< LOD	< LOD	< LOD	< LOD	< LOD	0.329	0.221	0.31	0.2	0.186	< LOD
186	TG(20:1_34:0)		14	no	0.292	< LOD	0.192	0.448	0.28	0.234	< LOD	0.246	< LOD	< LOD	0.281	0.302	0.171	0.193	< LOD	0.163	< LOD	0.619	0.221	< LOD	0.631	0.391	< LOD	0.181	0.222	0.116	0.434	0.453	< LOD	0.189	0.221	0.291	0.194	0.243	0.149	< LOD	< LOD	0.188	0.214	< LOD	0.289	0.126	0.688	0.313	< LOD
187	TG(20:1_34:1)		2	YES	0.836	0.526	0.908	2.219	0.508	0.454	0.505	1.044	0.303	0.423	1.645	2.144	0.809	0.675	< LOD	< LOD	0.565	2.548	0.519	0.396	3.265	2.037	1.023	0.451	1.142	0.401	2.179	1.698	0.488	0.591	0.582	1.265	0.86	1.269	0.766	0.689	1.068	0.86	0.615	0.788	1.534	0.673	4.454	1.467	0.783
188	TG(20:1_34:2)		7	no	0.303	0.283	0.383	0.588	< LOD	0.251	0.209	0.474	< LOD	< LOD	0.87	0.964	0.267	0.368	0.322	0.285	0.293	0.877	< LOD	< LOD	1.333	0.77	0.39	0.214	0.294	0.269	0.924	0.878	< LOD	0.203	0.358	0.347	0.404	0.392	0.399	0.544	0.461	0.429	0.368	0.364	0.748	0.46	1.177	0.356	0.427
189	TG(20:1_34:3)		35	no	< LOD	< LOD	0.163	0.157	< LOD	< LOD	< LOD	< LOD	0.109	< LOD	< LOD	0.253	< LOD	< LOD	< LOD	0.108	< LOD	0.211	< LOD	< LOD	0.25	0.145	< LOD	< LOD	< LOD	< LOD	0.252	0.27	< LOD	< LOD	< LOD	0.171	< LOD	< LOD	< LOD	< LOD	0.123	< LOD	< LOD	< LOD	< LOD	< LOD	0.182	< LOD	< LOD
190	TG(20:2_32:0)		39	no	< LOD	< LOD	< LOD	0.763	< LOD	< LOD	< LOD	< LOD	< LOD	< LOD	< LOD	< LOD	< LOD	< LOD	< LOD	< LOD	< LOD	0.566	< LOD	< LOD	1.017	0.726	< LOD	< LOD	< LOD	< LOD	1.372	1.239	< LOD	< LOD	< LOD	< LOD	< LOD	0.569	< LOD	< LOD	< LOD	< LOD	< LOD	0.534	< LOD	< LOD	2.688	0.802	< LOD
191	TG(20:2_32:1)		17	no	0.247	< LOD	0.399	0.614	0.208	< LOD	< LOD	0.167	< LOD	0.135	0.361	0.561	< LOD	0.213	< LOD	< LOD	0.165	0.43	0.229	< LOD	1.234	0.915	< LOD	< LOD	0.409	0.269	0.924	0.663	0.296	0.3	< LOD	0.493	0.428	0.513	< LOD	0.399	< LOD	0.313	< LOD	0.281	0.4	0.195	1.71	0.514	< LOD
192	TG(20:2_34:1)		3	YES	0.529	0.357	0.555	1.239	0.442	0.378	0.174	0.546	< LOD	0.254	0.571	1.112	0.307	0.357	0.243	< LOD	0.237	0.781	0.431	0.111	1.874	1.424	0.268	0.173	0.988	0.449	1.687	1.384	0.349	0.305	0.369	0.757	0.597	0.844	< LOD	0.566	0.708	0.524	0.351	0.465	0.668	0.298	3.536	0.737	0.536
193	TG(20:2_34:2)		14	no	0.309	0.13	0.281	0.421	0.215	0.248	< LOD	< LOD	< LOD	< LOD	0.43	0.485	0.154	0.204	< LOD	< LOD	0.21	0.554	0.189	< LOD	0.722	0.483	< LOD	< LOD	0.28	0.278	0.544	0.608	< LOD	< LOD	0.165	0.382	0.212	0.297	0.218	0.233	0.318	0.268	< LOD	0.223	0.37	0.165	0.895	< LOD	0.213
194	TG(20:2_34:3)		38	no	< LOD	< LOD	< LOD	< LOD	< LOD	< LOD	< LOD	0.111	< LOD	< LOD	< LOD	< LOD	< LOD	< LOD	< LOD	< LOD	< LOD	0.222	0.129	< LOD	0.176	0.137	< LOD	< LOD	0.153	< LOD	< LOD	0.234	< LOD	< LOD	< LOD	< LOD	< LOD	< LOD	< LOD	0.105	< LOD	0.177	0.168	< LOD	< LOD	< LOD	0.225	< LOD	< LOD
195	TG(20:2_34:4)		52	no	< LOD	< LOD	< LOD	< LOD	< LOD	< LOD	< LOD	< LOD	< LOD	< LOD	< LOD	< LOD	< LOD	< LOD	< LOD	< LOD	< LOD	< LOD	< LOD	< LOD	< LOD	< LOD	< LOD	< LOD	< LOD	< LOD	< LOD	< LOD	< LOD	< LOD	< LOD	< LOD	< LOD	< LOD	< LOD	< LOD	< LOD	< LOD	< LOD	< LOD	< LOD	< LOD	< LOD	< LOD	< LOD
196	TG(20:2_36:5)		52	no	< LOD	< LOD	< LOD	< LOD	< LOD	< LOD	< LOD	< LOD	< LOD	< LOD	< LOD	< LOD	< LOD	< LOD	< LOD	< LOD	< LOD	< LOD	< LOD	< LOD	< LOD	< LOD	< LOD	< LOD	< LOD	< LOD	< LOD	< LOD	< LOD	< LOD	< LOD	< LOD	< LOD	< LOD	< LOD	< LOD	< LOD	< LOD	< LOD	< LOD	< LOD	< LOD	< LOD	< LOD	< LOD
197	TG(20:3_32:0)		2	YES	0.818	< LOD	0.855	1.626	1.243	0.969	0.452	0.946	0.179	< LOD	1.07	2.102	0.666	0.685	0.248	0.5	0.501	1.903	0.463	0.22	2.687	2.004	0.793	0.307	1.778	0.778	2.719	2.522	0.523	0.592	0.807	1.399	1.108	1.255	0.579	0.835	0.782	0.467	1.039	0.905	1.507	0.617	7.424	1.277	0.464
198	TG(20:3_32:1)		6	YES	0.479	0.252	0.437	0.913	0.673	0.605	0.217	0.702	0.114	0.373	< LOD	1.121	< LOD	0.346	0.197	< LOD	< LOD	0.627	0.627	0.274	1.883	1.529	0.272	0.179	1.076	0.491	1.435	1.195	0.446	0.781	0.55	0.961	0.534	0.91	0.34	0.503	0.361	< LOD	0.509	0.467	0.782	0.384	2.974	0.632	0.345
199	TG(20:3_32:2)		20	no	0.345	< LOD	< LOD	0.222	0.38	0.274	< LOD	< LOD	< LOD	< LOD	0.177	0.35	< LOD	< LOD	< LOD	< LOD	0.2	0.264	0.178	< LOD	0.624	0.388	0.153	0.22	0.506	0.277	0.399	0.441	< LOD	0.236	0.249	0.483	0.517	0.259	< LOD	< LOD	0.262	< LOD	0.27	0.283	< LOD	0.275	0.725	0.359	< LOD
200	TG(20:3_34:0)		7	no	0.353	0.547	0.607	0.75	0.596	0.306	0.206	0.515	0.15	< LOD	0.452	0.664	0.373	0.332	< LOD	0.216	< LOD	0.789	0.644	< LOD	1.594	1.296	0.297	0.135	1.061	0.341	1.12	1.08	0.309	0.664	0.646	0.787	0.786	0.734	< LOD	0.564	< LOD	0.3	0.424	0.458	0.475	0.189	2.254	0.491	< LOD
201	TG(20:3_34:1)		0	YES	2.075	0.741	2.171	2.848	2.514	1.581	0.919	2.449	0.286	0.936	1.796	3.823	1.381	1.298	0.642	0.749	0.956	3.132	1.195	0.579	6.045	4.063	1.14	0.695	4.317	1.291	4.137	3.474	1.456	2.223	2.332	3.441	2.431	2.79	0.959	2.074	1.453	1.619	2.363	2.599	2.14	0.925	10.431	1.869	1.075
202	TG(20:3_34:2)		0	YES	0.709	0.178	0.585	0.553	1.258	0.599	0.407	0.912	0.152	0.396	0.611	1.156	0.634	0.618	0.536	0.314	0.396	0.982	0.418	0.338	1.642	1.199	0.4	0.303	1.186	0.678	1.342	1.025	0.345	0.758	0.812	1.255	0.643	0.788	0.406	0.518	0.41	0.806	0.851	0.946	0.686	0.405	2.539	0.69	0.411
203	TG(20:3_34:3)		25	no	0.172	< LOD	< LOD	< LOD	0.238	< LOD	< LOD	< LOD	< LOD	0.157	0.145	0.239	< LOD	0.203	0.135	< LOD	< LOD	0.161	< LOD	< LOD	0.329	0.282	0.127	0.115	0.241	0.143	< LOD	0.242	< LOD	0.173	0.197	< LOD	0.101	0.176	< LOD	< LOD	< LOD	0.112	0.225	0.159	0.15	< LOD	0.563	< LOD	< LOD
204	TG(20:3_36:3)		6	YES	0.649	< LOD	0.366	0.437	0.857	0.45	0.262	0.654	< LOD	0.326	0.455	0.817	0.48	0.366	0.462	0.255	0.289	0.54	0.439	< LOD	1.018	0.685	0.396	0.275	0.843	0.487	0.458	0.496	0.264	0.705	0.681	0.773	0.588	0.496	< LOD	0.478	0.287	0.289	1	0.724	< LOD	0.219	1.089	0.339	0.304
205	TG(20:3_36:4)		27	no	0.254	< LOD	< LOD	0.202	0.498	0.52	< LOD	< LOD	< LOD	0.18	0.215	0.262	< LOD	0.193	0.35	< LOD	< LOD	0.281	< LOD	< LOD	0.429	0.408	< LOD	0.237	0.409	< LOD	0.262	< LOD	0.192	< LOD	0.433	0.342	< LOD	< LOD	< LOD	0.267	< LOD	< LOD	0.432	0.43	< LOD	< LOD	0.545	< LOD	< LOD
206	TG(20:3_36:5)		49	no	< LOD	< LOD	< LOD	< LOD	< LOD	< LOD	< LOD	< LOD	< LOD	< LOD	0.112	< LOD	< LOD	< LOD	0.147	< LOD	< LOD	< LOD	< LOD	< LOD	< LOD	< LOD	< LOD	< LOD	< LOD	< LOD	< LOD	< LOD	< LOD	< LOD	< LOD	< LOD	< LOD	< LOD	< LOD	< LOD	< LOD	< LOD	< LOD	< LOD	< LOD	< LOD	< LOD	< LOD	< LOD
207	TG(20:4_30:0)		5	YES	0.395	0.231	< LOD	0.669	0.722	0.595	< LOD	0.718	0.229	0.289	0.327	1.127	0.459	0.38	0.276	0.2	0.277	0.561	< LOD	0.2	1.988	1.357	0.421	< LOD	0.471	0.739	3.018	2.495	0.474	0.533	0.467	0.782	0.519	0.614	0.446	0.436	0.464	0.528	0.608	0.571	0.858	0.288	2.6	0.387	< LOD
208	TG(20:4_32:0)		0	YES	1.281	0.385	0.858	1.46	1.838	1.077	0.533	1.311	0.285	0.589	1	2.301	1.068	1.396	0.474	0.659	0.603	2.976	0.538	0.457	3.27	2.267	1.212	0.642	0.999	1.024	5.003	4.362	0.578	1.12	0.84	1.162	1.339	1.056	0.983	1.031	1.109	1.244	1.694	2.119	1.636	0.814	5.095	0.742	0.43
209	TG(20:4_32:1)		5	YES	0.511	0.229	0.395	0.567	0.798	0.539	< LOD	0.665	< LOD	0.293	< LOD	0.778	0.477	0.472	< LOD	0.187	0.303	0.694	0.301	0.196	1.701	1.406	0.433	0.262	0.752	0.718	1.825	1.93	0.351	0.761	0.769	0.98	0.952	0.553	0.298	0.495	0.276	0.395	0.855	0.87	0.359	0.245	1.91	0.304	< LOD
210	TG(20:4_32:2)		22	no	0.351	< LOD	0.13	0.265	0.428	0.335	< LOD	< LOD	< LOD	0.185	< LOD	0.286	0.202	0.204	< LOD	0.187	< LOD	< LOD	< LOD	< LOD	0.464	0.401	0.282	0.226	0.282	< LOD	0.569	0.528	0.161	0.306	0.317	0.321	0.454	< LOD	< LOD	0.241	< LOD	0.344	0.367	< LOD	< LOD	< LOD	0.55	< LOD	< LOD
211	TG(20:4_33:2)		46	no	< LOD	< LOD	< LOD	< LOD	< LOD	< LOD	< LOD	< LOD	< LOD	< LOD	< LOD	< LOD	< LOD	< LOD	< LOD	< LOD	< LOD	< LOD	< LOD	< LOD	0.203	0.14	< LOD	< LOD	< LOD	< LOD	0.105	0.113	< LOD	< LOD	0.128	< LOD	< LOD	< LOD	< LOD	< LOD	< LOD	< LOD	< LOD	< LOD	< LOD	< LOD	< LOD	< LOD	< LOD
212	TG(20:4_34:0)		2	YES	0.708	0.295	0.523	0.972	1.019	0.545	0.258	0.577	< LOD	0.476	0.525	0.806	0.651	0.72	< LOD	0.184	0.171	1.501	0.399	0.306	2.523	1.56	0.623	0.504	0.699	0.667	2.503	2.286	0.47	0.923	0.886	0.858	1.387	0.715	0.437	0.593	0.564	0.49	0.775	1.088	0.867	0.523	2.086	0.279	0.277
213	TG(20:4_34:1)		0	YES	2.18	0.616	1.261	1.985	3.066	1.367	0.71	1.86	0.461	0.852	1.441	2.801	1.521	1.83	0.958	0.722	0.602	3.255	0.783	0.613	5.379	3.269	1.707	1.206	2.516	1.447	5.502	5.153	1.109	3.009	2.269	2.617	3.285	1.702	1.023	1.658	1.51	2.006	4.035	3.647	2.025	0.97	6.074	0.653	0.793
214	TG(20:4_34:2)		1	YES	0.875	0.341	0.455	0.538	1.426	0.496	0.339	0.796	0.2	0.474	0.892	1.187	0.85	0.853	0.613	0.3	< LOD	1.509	0.458	0.43	1.625	0.921	0.765	0.573	0.759	0.835	1.941	1.943	0.421	1.056	0.91	1.09	0.937	0.52	0.437	0.62	0.637	0.865	1.88	1.722	0.707	0.466	1.703	0.454	0.442
215	TG(20:4_34:3)		35	no	< LOD	< LOD	< LOD	< LOD	< LOD	< LOD	< LOD	< LOD	< LOD	0.151	< LOD	< LOD	0.329	< LOD	< LOD	< LOD	< LOD	< LOD	< LOD	< LOD	< LOD	< LOD	0.106	< LOD	0.185	< LOD	< LOD	0.262	< LOD	< LOD	< LOD	0.193	< LOD	0.144	< LOD	< LOD	< LOD	0.144	0.362	0.448	0.181	< LOD	0.469	< LOD	0.133
216	TG(20:4_35:3)		50	no	< LOD	< LOD	< LOD	< LOD	< LOD	< LOD	< LOD	< LOD	< LOD	< LOD	< LOD	< LOD	< LOD	< LOD	< LOD	< LOD	< LOD	< LOD	< LOD	< LOD	< LOD	< LOD	< LOD	< LOD	< LOD	< LOD	< LOD	< LOD	< LOD	0.122	< LOD	< LOD	< LOD	< LOD	< LOD	< LOD	< LOD	< LOD	< LOD	< LOD	< LOD	< LOD	< LOD	< LOD	< LOD
217	TG(20:4_36:2)		0	YES	1.12	0.316	0.586	0.953	1.428	0.656	0.451	1.071	0.298	0.535	0.703	1.127	0.791	0.862	0.496	0.685	0.395	1.533	0.603	0.38	2.409	1.533	0.935	0.742	1.508	1.048	1.585	1.972	0.708	2.287	1.603	1.313	1.722	0.742	0.482	0.818	0.675	0.96	2.248	2.036	0.766	0.467	1.619	0.307	0.372
218	TG(20:4_36:3)		3	YES	0.722	< LOD	0.219	0.455	1.124	0.418	0.321	0.484	< LOD	0.387	0.494	0.622	0.423	0.607	0.577	0.241	0.428	0.765	0.328	0.314	0.899	0.637	0.475	0.537	0.677	0.561	0.777	0.916	0.297	0.878	0.86	0.689	0.652	0.332	0.283	0.446	0.381	0.551	1.492	1.172	0.418	0.442	1.038	0.223	0.376
219	TG(20:4_36:4)		26	no	0.257	< LOD	< LOD	0.193	0.438	0.318	< LOD	0.207	< LOD	0.206	< LOD	< LOD	< LOD	< LOD	< LOD	< LOD	0.122	0.229	< LOD	0.186	0.325	< LOD	0.278	< LOD	0.309	0.271	0.404	< LOD	0.103	0.468	0.358	< LOD	0.447	< LOD	< LOD	0.214	< LOD	0.192	0.732	0.416	< LOD	< LOD	< LOD	< LOD	< LOD
220	TG(20:4_36:5)		46	no	< LOD	< LOD	< LOD	< LOD	< LOD	< LOD	< LOD	< LOD	< LOD	< LOD	< LOD	< LOD	< LOD	< LOD	0.166	< LOD	0.16	< LOD	< LOD	< LOD	< LOD	< LOD	< LOD	< LOD	< LOD	< LOD	0.124	< LOD	< LOD	< LOD	< LOD	< LOD	< LOD	< LOD	0.141	< LOD	< LOD	< LOD	< LOD	< LOD	< LOD	< LOD	< LOD	< LOD	< LOD
221	TG(20:5_34:0)		41	no	< LOD	< LOD	0.197	< LOD	< LOD	< LOD	< LOD	< LOD	< LOD	< LOD	< LOD	< LOD	< LOD	< LOD	< LOD	< LOD	< LOD	< LOD	< LOD	< LOD	0.319	0.256	0.143	< LOD	< LOD	< LOD	< LOD	0.306	0.119	< LOD	0.138	< LOD	< LOD	0.211	< LOD	< LOD	< LOD	< LOD	< LOD	< LOD	< LOD	< LOD	0.302	< LOD	< LOD
222	TG(20:5_34:1)		19	no	< LOD	0.115	< LOD	< LOD	0.294	< LOD	< LOD	0.183	< LOD	< LOD	0.247	0.396	0.203	0.234	< LOD	< LOD	< LOD	0.364	0.187	< LOD	0.737	0.479	0.28	< LOD	0.314	< LOD	0.515	0.467	0.128	0.204	0.253	0.346	< LOD	0.183	< LOD	0.194	0.227	< LOD	0.428	< LOD	0.156	< LOD	0.637	< LOD	0.123
223	TG(20:5_34:2)		33	no	< LOD	< LOD	< LOD	< LOD	< LOD	< LOD	< LOD	< LOD	< LOD	< LOD	< LOD	0.397	< LOD	< LOD	0.186	< LOD	< LOD	0.2	< LOD	< LOD	0.261	< LOD	0.186	< LOD	< LOD	0.13	< LOD	0.283	< LOD	< LOD	< LOD	0.202	0.339	0.242	< LOD	< LOD	< LOD	0.181	0.223	0.333	< LOD	< LOD	0.236	< LOD	< LOD
224	TG(20:5_36:2)		24	no	< LOD	0.228	0.183	< LOD	< LOD	< LOD	0.221	< LOD	< LOD	0.218	< LOD	0.17	< LOD	< LOD	0.175	< LOD	< LOD	< LOD	< LOD	0.156	0.355	0.346	0.133	< LOD	0.198	0.136	0.174	< LOD	< LOD	0.245	< LOD	0.274	0.256	0.285	< LOD	< LOD	0.206	0.229	0.214	< LOD	< LOD	< LOD	< LOD	0.167	0.227
225	TG(20:5_36:3)		35	no	< LOD	< LOD	0.126	< LOD	< LOD	0.143	< LOD	< LOD	< LOD	< LOD	< LOD	0.205	< LOD	0.129	< LOD	< LOD	< LOD	0.191	< LOD	0.169	< LOD	0.225	0.195	< LOD	< LOD	< LOD	< LOD	0.254	< LOD	0.128	< LOD	0.278	< LOD	< LOD	< LOD	< LOD	< LOD	< LOD	< LOD	< LOD	< LOD	< LOD	< LOD	0.175	0.172
226	TG(22:0_32:4)		50	no	< LOD	< LOD	< LOD	< LOD	< LOD	< LOD	< LOD	< LOD	< LOD	< LOD	< LOD	< LOD	< LOD	< LOD	< LOD	< LOD	< LOD	< LOD	< LOD	< LOD	< LOD	< LOD	< LOD	< LOD	< LOD	< LOD	< LOD	< LOD	< LOD	< LOD	< LOD	< LOD	< LOD	< LOD	< LOD	< LOD	< LOD	< LOD	< LOD	< LOD	0.102	< LOD	< LOD	< LOD	< LOD
227	TG(22:1_32:5)		52	no	< LOD	< LOD	< LOD	< LOD	< LOD	< LOD	< LOD	< LOD	< LOD	< LOD	< LOD	< LOD	< LOD	< LOD	< LOD	< LOD	< LOD	< LOD	< LOD	< LOD	< LOD	< LOD	< LOD	< LOD	< LOD	< LOD	< LOD	< LOD	< LOD	< LOD	< LOD	< LOD	< LOD	< LOD	< LOD	< LOD	< LOD	< LOD	< LOD	< LOD	< LOD	< LOD	< LOD	< LOD	< LOD
228	TG(22:2_32:4)		52	no	< LOD	< LOD	< LOD	< LOD	< LOD	< LOD	< LOD	< LOD	< LOD	< LOD	< LOD	< LOD	< LOD	< LOD	< LOD	< LOD	< LOD	< LOD	< LOD	< LOD	< LOD	< LOD	< LOD	< LOD	< LOD	< LOD	< LOD	< LOD	< LOD	< LOD	< LOD	< LOD	< LOD	< LOD	< LOD	< LOD	< LOD	< LOD	< LOD	< LOD	< LOD	< LOD	< LOD	< LOD	< LOD
229	TG(22:3_30:2)		38	no	0.216	< LOD	0.158	< LOD	< LOD	< LOD	< LOD	< LOD	< LOD	< LOD	< LOD	0.203	< LOD	< LOD	< LOD	< LOD	< LOD	0.217	0.172	< LOD	< LOD	< LOD	0.224	< LOD	< LOD	< LOD	0.218	< LOD	< LOD	< LOD	< LOD	0.224	0.295	< LOD	0.151	< LOD	< LOD	0.186	0.151	< LOD	< LOD	< LOD	< LOD	0.366	0.245
230	TG(22:4_32:0)		13	no	0.258	0.174	0.176	0.44	0.35	< LOD	< LOD	0.357	< LOD	0.199	0.272	0.535	< LOD	0.281	0.149	< LOD	< LOD	0.543	< LOD	0.185	0.799	0.31	0.186	< LOD	0.313	< LOD	1.022	0.847	0.246	0.286	0.292	0.416	< LOD	0.218	0.177	0.153	0.277	0.213	0.282	0.349	0.405	< LOD	1.203	0.169	< LOD
231	TG(22:4_32:2)		52	no	< LOD	< LOD	< LOD	< LOD	< LOD	< LOD	< LOD	< LOD	< LOD	< LOD	< LOD	< LOD	< LOD	< LOD	< LOD	< LOD	< LOD	< LOD	< LOD	< LOD	< LOD	< LOD	< LOD	< LOD	< LOD	< LOD	< LOD	< LOD	< LOD	< LOD	< LOD	< LOD	< LOD	< LOD	< LOD	< LOD	< LOD	< LOD	< LOD	< LOD	< LOD	< LOD	< LOD	< LOD	< LOD
232	TG(22:4_34:2)		29	no	0.241	< LOD	< LOD	< LOD	< LOD	< LOD	< LOD	< LOD	< LOD	< LOD	< LOD	< LOD	0.227	< LOD	< LOD	< LOD	< LOD	0.281	< LOD	< LOD	0.271	0.294	< LOD	< LOD	0.122	< LOD	0.395	0.562	< LOD	0.315	0.288	0.19	< LOD	0.194	< LOD	< LOD	< LOD	0.268	0.181	0.327	< LOD	0.139	< LOD	< LOD	0.154
233	TG(22:5_32:0)		5	YES	0.477	0.339	0.483	0.678	0.799	0.335	0.391	0.572	0.151	0.359	0.339	0.838	0.335	0.577	0.278	0.191	0.25	1.135	< LOD	< LOD	1.421	0.996	0.377	0.241	0.413	0.418	2.59	1.414	< LOD	0.544	0.411	0.625	0.515	0.401	0.477	0.597	0.408	0.444	0.664	0.918	0.8	0.325	1.418	0.278	< LOD
234	TG(22:5_32:1)		28	no	< LOD	< LOD	0.119	< LOD	< LOD	< LOD	< LOD	0.167	< LOD	< LOD	< LOD	< LOD	< LOD	< LOD	< LOD	< LOD	< LOD	0.279	< LOD	< LOD	0.412	0.291	< LOD	< LOD	0.255	< LOD	0.714	0.406	< LOD	< LOD	0.528	0.26	0.164	0.275	0.101	< LOD	0.187	< LOD	0.161	0.223	0.17	< LOD	0.348	0.136	< LOD
235	TG(22:5_34:1)		5	YES	0.595	0.345	0.616	0.588	0.706	0.467	0.342	0.601	< LOD	0.36	0.403	0.749	0.735	0.687	0.265	< LOD	0.197	1.218	0.4	< LOD	1.662	0.962	0.53	0.394	0.595	0.369	1.853	1.378	0.516	0.788	1.036	0.861	0.61	0.484	0.335	0.348	0.405	0.562	0.632	1.04	0.62	< LOD	0.969	< LOD	0.278
236	TG(22:5_34:2)		52	no	< LOD	< LOD	< LOD	< LOD	< LOD	< LOD	< LOD	< LOD	< LOD	< LOD	< LOD	< LOD	< LOD	< LOD	< LOD	< LOD	< LOD	< LOD	< LOD	< LOD	< LOD	< LOD	< LOD	< LOD	< LOD	< LOD	< LOD	< LOD	< LOD	< LOD	< LOD	< LOD	< LOD	< LOD	< LOD	< LOD	< LOD	< LOD	< LOD	< LOD	< LOD	< LOD	< LOD	< LOD	< LOD
237	TG(22:5_34:3)		48	no	< LOD	< LOD	0.11	< LOD	< LOD	< LOD	< LOD	< LOD	< LOD	< LOD	< LOD	< LOD	< LOD	< LOD	< LOD	< LOD	< LOD	< LOD	< LOD	< LOD	< LOD	< LOD	0.101	< LOD	< LOD	< LOD	< LOD	< LOD	< LOD	< LOD	< LOD	< LOD	< LOD	< LOD	< LOD	< LOD	< LOD	< LOD	< LOD	0.158	< LOD	< LOD	< LOD	< LOD	< LOD
238	TG(22:6_32:0)		15	no	< LOD	< LOD	0.349	0.43	0.311	< LOD	0.303	0.618	< LOD	0.177	< LOD	0.38	< LOD	0.447	< LOD	< LOD	0.135	0.92	0.274	0.209	0.668	0.565	0.322	< LOD	< LOD	0.209	2.026	0.689	< LOD	< LOD	0.262	0.367	0.323	0.298	0.529	0.255	0.472	0.306	0.201	0.563	0.501	0.419	0.699	< LOD	< LOD
239	TG(22:6_32:1)		37	no	< LOD	< LOD	< LOD	< LOD	< LOD	< LOD	< LOD	< LOD	< LOD	< LOD	< LOD	0.103	< LOD	0.204	< LOD	< LOD	< LOD	< LOD	< LOD	< LOD	0.382	0.2	< LOD	< LOD	< LOD	0.106	0.612	0.311	< LOD	< LOD	< LOD	0.3	< LOD	< LOD	0.117	< LOD	0.118	< LOD	< LOD	0.211	0.165	< LOD	< LOD	< LOD	< LOD
240	TG(22:6_34:1)		16	no	0.246	< LOD	< LOD	0.346	0.309	< LOD	0.198	0.545	< LOD	0.174	0.181	0.369	< LOD	0.386	0.234	< LOD	< LOD	0.672	< LOD	0.191	0.797	0.388	< LOD	< LOD	0.294	0.163	1.46	0.784	< LOD	0.312	0.342	0.45	0.351	0.354	0.33	0.2	0.245	< LOD	0.155	0.368	0.283	0.41	0.433	< LOD	< LOD
241	TG(22:6_34:2)		35	no	< LOD	< LOD	< LOD	0.181	0.202	< LOD	< LOD	< LOD	< LOD	< LOD	< LOD	< LOD	0.117	0.163	< LOD	< LOD	< LOD	0.288	< LOD	< LOD	< LOD	0.125	< LOD	< LOD	< LOD	< LOD	0.405	0.247	< LOD	< LOD	0.236	< LOD	0.241	< LOD	< LOD	< LOD	0.216	0.124	< LOD	0.255	< LOD	0.184	0.265	< LOD	< LOD
242	TG(22:6_34:3)		50	no	< LOD	< LOD	< LOD	< LOD	0.18	< LOD	< LOD	< LOD	< LOD	< LOD	< LOD	< LOD	< LOD	< LOD	< LOD	< LOD	< LOD	< LOD	< LOD	< LOD	< LOD	< LOD	< LOD	< LOD	< LOD	< LOD	< LOD	< LOD	< LOD	< LOD	< LOD	< LOD	< LOD	< LOD	< LOD	< LOD	< LOD	< LOD	< LOD	< LOD	< LOD	< LOD	< LOD	< LOD	< LOD
[truncated: 7 more columns]
